# Supplementary material for: Comparative Analysis of the Characteristics of Triterpenoid Transcriptome from Different Strains of Wolfiporia cocos
Source: Int J Mol Sci. 2019 Jul 29;20(15):3703. doi: 10.3390/ijms20153703 (PMC6696085; doi:10.3390/ijms20153703)
Supplement: Supplementary file 1 [file ijms-20-03703-s001.zip › Table supplementary.xlsx]

## Sheet: Table S1
Table S1 Statistical results of comparison between each sample and reference gene
Sample	All Reads Num	Unmapped Reads	Unique Mapped Reads	Multiple Mapped Reads	Mapping Ratio
Hd17-1	47626016	3722152	40662754	3241110	92.18 %
Hd17-2	55558104	4250903	47431054	3876147	92.35 %
Hd17-3	55625618	4222811	47475479	3927328	92.41 %
Hd34-1	45189076	3276344	38847271	3065461	92.75 %
Hd34-2	48634974	3860199	41443106	3331669	92.06 %
Hd34-3	45416732	3344377	38911361	3160994	92.64 %
Hd51-1	50404024	3729899	43203540	3470585	92.60 %
Hd51-2	45253068	3121434	39090110	3041524	93.10 %
Hd51-3	53109372	3613303	45830149	3665920	93.20 %
Ld17-1	46781786	3368974	40295213	3117599	92.80 %
Ld17-2	70278094	5244045	60404144	4629905	92.54 %
Ld17-3	62701050	4710333	53894627	4096090	92.49 %
Ld34-1	66539460	4613034	57542523	4383903	93.07 %
Ld34-2	69714632	4411175	60782640	4520817	93.67 %
Ld34-3	55988288	3695185	48642708	3650395	93.40 %
Ld51-1	70856492	4998735	61265571	4592186	92.95 %
Ld51-2	69247212	4984403	59818743	4444066	92.80 %
Ld51-3	82969410	6289743	71416934	5262733	92.42 %
Note: Mapping Ratio = (Unique Mapped Reads + Multiple Mapped Reads)/All Reads Num

## Sheet: Table S2
Table S2 Raw counts expression of 18 samples
Gene ID	Hd17-1_rpkm	Hd17-2_rpkm	Hd17-3_rpkm	Hd34-1_rpkm	Hd34-2_rpkm	Hd34-3_rpkm	Hd51-1_rpkm	Hd51-2_rpkm	Hd51-3_rpkm	Ld17-1_rpkm	Ld17-2_rpkm	Ld17-3_rpkm	Ld34-1_rpkm	Ld34-2_rpkm	Ld34-3_rpkm	Ld51-1_rpkm	Ld51-2_rpkm	Ld51-3_rpkm	Hd17-1_count	Hd17-2_count	Hd17-3_count	Hd34-1_count	Hd34-2_count	Hd34-3_count	Hd51-1_count	Hd51-2_count	Hd51-3_count	Ld17-1_count	Ld17-2_count	Ld17-3_count	Ld34-1_count	Ld34-2_count	Ld34-3_count	Ld51-1_count	Ld51-2_count	Ld51-3_count
Unigene0000001	0.4371	0.2498	0.2496	0.305	1.0484	0.9135	0.1829	0.101	0.5171	0.2941	0	0.1466	0.3432	0.3249	0.3654	0.2901	0.3302	0.1659	9	6	6	6	22	18	4	2	12	6	0	4	10	10	9	9	10	6
Unigene0000002	0.0494	0.1269	0	0.1033	0.1937	0.2578	0.0929	0.616	0.3503	0.996	0.6977	0.2234	1.116	1.0565	1.6503	1.1137	1.2413	0.7025	1	3	0	2	4	5	2	12	8	20	21	6	32	32	40	34	37	25
Unigene0000003	66.5386	41.3343	40.156	67.11	53.7196	49.254	44.187	54.087	49.2525	49.7116	37.4064	29.1854	57.1618	62.1564	57.9787	55.7442	60.2713	57.0068	4256	3084	2999	4101	3502	3015	3003	3326	3551	3151	3554	2474	5174	5943	4436	5372	5671	6404
Unigene0000004	0.8654	2.374	1.2353	1.6908	1.0755	0.9645	0.9231	1.0201	0.7166	0.8733	1.5147	1.7848	1.0192	1.0806	1.7363	1.3785	1.4511	1.5439	15	48	25	28	19	16	17	17	14	15	39	41	25	28	36	36	37	47
Unigene0000005	0.5666	0.3036	0.5459	1.0379	0	1.0361	0.9999	0.663	0.377	0.5718	0.2861	0.5879	1.3013	0.1895	0.2368	0.6111	0.5778	0.5646	8	5	9	14	0	14	15	9	6	8	6	11	26	4	4	13	12	14
Unigene0000006	5.0157	5.4906	5.2209	3.3923	5.8298	3.4268	2.7416	2.5684	1.951	3.212	5.3377	4.8618	3.8034	2.9682	2.79	5.5698	4.1309	4.3496	260	332	316	168	308	170	151	128	114	165	411	334	279	230	173	435	315	396
Unigene0000007	0.5418	0.38	0.1265	0.8764	0.1933	0.1544	0.0927	0.1025	0.7865	0.2485	0.2984	0.7433	0.1392	0.5931	0.8647	0.4904	0.067	0.645	11	9	3	17	4	3	2	2	18	5	9	20	4	18	21	15	2	23
Unigene0000008	9.2901	8.9964	7.7846	8.995	9.3236	8.9426	8.2213	10.3384	10.3468	8.4932	9.9416	7.7848	11.4614	12.8323	11.3882	13.2959	11.1461	10.6867	787	889	770	728	805	725	740	842	988	713	1251	874	1374	1625	1154	1697	1389	1590
Unigene0000009	3.061	3.5369	2.4696	2.3217	3.3951	1.9933	2.7557	2.3072	0.9839	2.8203	3.1956	3.4813	3.1035	2.1664	2.5219	2.5911	1.8999	2.2733	69	93	65	50	78	43	66	50	25	63	107	104	99	73	68	88	63	90
Unigene0000010	5.6203	6.4614	6.0702	5.9849	7.0233	6.8516	6.0643	5.7052	6.1679	6.1414	5.2272	4.915	5.9881	6.3352	5.278	5.8903	6.1065	7.211	1038	1392	1309	1056	1322	1211	1190	1013	1284	1124	1434	1203	1565	1749	1166	1639	1659	2339
Unigene0000011	0.4195	0.425	0.6124	0.2794	0.5893	0.5778	0.4307	0.4363	0.2791	0.4329	0.5263	0.41	0.3638	0.3444	0.5738	1.0251	0.9851	0.456	44	52	75	28	63	58	48	44	33	45	82	57	54	54	72	162	152	84
Unigene0000012	0.1581	0.2312	0.215	0.2725	0.2098	0.3887	0.3676	0.1838	0.2145	0.1689	0.4069	0.442	0.23	0.0435	0.3654	0.6542	0.3097	0.4236	17	29	27	28	23	40	42	19	26	18	65	63	35	7	47	106	49	80
Unigene0000013	3.1435	5.7573	4.3444	3.2904	4.276	5.3004	3.2276	3.4927	3.7396	1.6582	3.0301	3.6658	1.3126	1.4338	1.6724	1.8019	1.2628	1.7085	44	94	71	44	61	71	48	47	59	23	63	68	26	30	28	38	26	42
Unigene0000014	0.5507	0.3541	0.1179	0.1441	0.2702	0	0.1296	0	0.1832	0	0.5562	0.4675	0.0486	0.0921	0.1151	0.0457	0.2808	0.2744	8	6	2	2	4	0	2	0	3	0	12	9	1	2	2	1	6	7
Unigene0000015	8.5176	7.6633	4.4358	1.9038	2.1219	1.8542	2.8705	2.238	1.7415	10.923	9.1687	9.5652	1.2853	1.3948	2.9577	3.7542	6.6422	4.3446	768	806	467	164	195	160	275	194	177	976	1228	1143	164	188	319	510	881	688
Unigene0000016	53.3024	57.3016	54.1882	48.3524	46.5568	47.4255	53.7014	55.352	49.2545	57.5228	57.134	67.8021	50.7439	48.5055	54.1172	46.763	45.2452	47.4388	4882	6122	5795	4231	4346	4157	5226	4874	5085	5221	7773	8230	6577	6641	5929	6453	6096	7631
Unigene0000017	0	0.3591	0.1196	0	0.0685	0	0	0	0.1239	0.1409	0	0.2107	0	0.1868	0.467	0.0463	0	0.2385	0	6	2	0	1	0	0	0	2	2	0	4	0	4	8	1	0	6
Unigene0000018	48.3965	36.7723	33.6685	27.8893	30.1108	24.2336	21.6189	19.0527	14.9563	21.7075	24.3397	24.3686	31.616	32.6476	48.2702	19.8542	23.8746	26.8411	2621	2323	2129	1443	1662	1256	1244	992	913	1165	1958	1749	2423	2643	3127	1620	1902	2553
Unigene0000019	31.0073	30.0276	30.8761	40.1611	29.3916	37.5726	23.1246	24.7415	28.1564	24.8614	25.3347	23.8973	22.2097	26.21	21.4365	26.8093	30.0993	22.3233	4629	5229	5382	5728	4472	5368	3668	3551	4738	3678	5618	4728	4692	5849	3828	6030	6610	5853
Unigene0000020	64.7924	64.3336	66.854	97.9388	79.5536	64.9061	48.3624	74.7486	35.7134	59.5627	55.3076	47.7971	45.186	48.0575	44.056	113.265	70.2673	162.637	12976	15029	15633	18739	16238	12440	10291	14392	8062	11821	16453	12686	12806	14387	10554	34176	20701	57205
Unigene0000021	11.422	12.6583	12.6251	13.7948	16.7385	11.3485	8.7516	7.2858	7.8381	6.7974	9.809	12.7989	5.5706	3.8695	5.5089	7.2733	7.1507	8.574	468	605	604	540	699	445	381	287	362	276	597	695	323	237	270	449	431	617
Unigene0000022	22.3157	20.6479	21.4697	22.1232	26.0431	19.6201	21.3729	20.9622	18.0535	23.2134	22.3696	20.0282	0	0	0	0	0	0	227	245	255	215	270	191	231	205	207	234	338	270	0	0	0	0	0	0
Unigene0000023	0.5446	1.1089	0.8163	0.8551	1.4028	0.7114	0.1922	0.1416	0.7852	0.6183	0.6875	0.7192	0.433	0.2733	0.0569	0.1356	0.0926	0.0388	8	19	14	12	21	10	3	2	13	9	15	14	9	6	1	3	2	1
Unigene0000024	107.015	132.85	185.026	174.985	206.797	138.274	150.553	118.19	117.582	109.185	80.4615	76.8353	263.628	187.517	107.44	274.756	224.899	185.026	6231	9023	12579	9734	12272	7705	9314	6616	7717	6300	6959	5929	21722	16321	7483	24103	19263	18921
Unigene0000025	1388.52	1516.93	1485.48	1230.86	1429.06	1354.77	1127.07	929.03	915.633	1303.78	1733.92	2571.37	1094.58	870.685	1302.76	1299.6	1130.19	1400.38	20000	25487	24983	16938	20979	18675	17249	12865	14866	18610	37098	49085	22311	18747	22446	28203	23947	35426
Unigene0000026	7.9181	8.6296	9.0064	7.749	9.6851	9.1889	5.9317	4.6843	6.2004	3.8339	5.474	6.3989	6.8499	5.0159	4.0024	7.1722	7.4665	7.7128	1338	1701	1777	1251	1668	1486	1065	761	1181	642	1374	1433	1638	1267	809	1826	1856	2289
Unigene0000027	4.465	4.3908	3.5628	3.3967	4.4422	3.4235	1.6559	1.7243	2.0742	1.5624	2.2215	2.4191	1.4201	1.2711	0.8629	1.8217	1.9349	1.8076	571	655	532	415	579	419	225	212	299	198	422	410	257	243	132	351	364	406
Unigene0000028	0.6789	0.873	0.6396	1.9898	1.2657	2.0573	0.639	0.4237	1.3251	0.4111	1.2798	0.5123	1.1034	1.3625	0.5676	0.3154	0.4154	1.5462	10	15	11	28	19	29	10	6	22	6	28	10	23	30	10	7	9	40
Unigene0000029	2.5192	2.4317	2.939	2.2008	3.1529	3.8345	2.0723	1.4236	2.0413	0.8407	0.9481	0.5837	1.9904	1.3535	1.2437	2.067	1.2136	2.5525	127	143	173	106	162	185	111	69	116	42	71	39	142	102	75	157	90	226
Unigene0000030	28.0296	27.5756	26.9196	33.2013	32.8968	36.3569	29.6356	32.3763	37.125	16.3607	22.9637	23.1712	19.9869	17.9987	16.9603	27.6848	25.6389	22.8003	4960	5692	5562	5613	5933	6157	5572	5508	7405	2869	6036	5434	5005	4761	3590	7381	6674	7086
Unigene0000031	0.6692	0.9387	0.9639	0.5412	1.522	0.6992	0.4294	0.2847	0.2968	0.4297	0.5529	0.7115	0.4729	0.3256	0.2289	1.1507	0.4756	0.6581	22	36	37	17	51	22	15	9	11	14	27	31	22	16	9	57	23	38
Unigene0000032	34.7321	34.0301	28.3294	31.1375	37.7432	31.0843	29.2808	25.2931	27.7485	31.783	36.7336	39.4839	31.3008	27.453	29.41	29.6619	37.1066	34.6403	3338	3815	3179	2859	3697	2859	2990	2337	3006	3027	5244	5029	4257	3944	3381	4295	5246	5847
Unigene0000033	27.617	24.4323	20.1416	27.2029	28.3864	24.1128	21.6079	22.2076	19.3327	28.0169	42.2354	33.0341	32.6485	27.988	26.4738	56.0257	65.1954	45.5153	2816	2906	2398	2650	2950	2353	2341	2177	2222	2831	6397	4464	4711	4266	3229	8607	9779	8151
Unigene0000034	0	0	0	0	0	0	0	0	0	0	0	0	0.9542	0.5872	0.6773	0.2689	0.8262	0.346	0	0	0	0	0	0	0	0	0	0	0	0	20	13	12	6	18	9
Unigene0000035	27.4071	23.7941	26.3275	29.1124	23.3675	22.6559	17.4998	19.099	22.227	17.4359	15.6731	12.3566	21.5815	24.1226	20.3467	18.9398	20.2353	16.8605	4251	4305	4768	4314	3694	3363	2884	2848	3886	2680	3611	2540	4737	5593	3775	4426	4617	4593
Unigene0000036	0.5985	0.4169	0.5126	0.3915	0.6974	1.3681	0.4225	0.3891	0.1659	0.2642	0.2267	0.6492	0.2379	0.05	0.1251	0.5462	0.3306	0.2769	16	13	16	10	19	35	12	10	5	7	9	23	9	2	4	22	13	13
Unigene0000037	28.6306	30.5742	30.3071	49.5394	69.2824	35.5041	45.4248	36.6517	33.8121	32.1429	43.2221	37.6383	41.2718	28.2853	31.7654	39.1174	38.6354	24.1468	2479	3088	3064	4098	6114	2942	4179	3051	3300	2758	5559	4319	5057	3661	3290	5103	4921	3672
Unigene0000038	89.8202	104.867	116.386	96.1622	109.183	85.2082	119.265	103.126	80.0024	142.641	89.3769	97.777	120.611	108.819	113.642	104.535	93.5987	104.402	25400	34592	38429	25980	31468	23060	35835	28037	25501	39973	37543	36644	48266	46000	38441	44538	38936	51852
Unigene0000039	20.7163	24.0479	23.5285	23.2705	22.7548	21.7773	42.5856	44.0824	37.1958	124.163	136.121	145.74	104.32	102.829	141.189	38.5671	52.0628	31.5881	3649	4941	4839	3916	4085	3671	7970	7465	7385	21673	35615	34021	26003	27075	29748	10235	13490	9772
Unigene0000040	701.059	556.774	658.341	609.034	590.427	770.356	1049.36	1329.72	1399.48	749.947	752.753	987.565	824.785	685.312	990.381	396.879	536.346	562.958	33888	31394	37157	28126	29088	35637	53895	61795	76252	35924	54049	63265	56419	49519	57265	28904	38138	47793
Unigene0000041	29.6235	27.1813	24.04	27.5693	30.952	25.53	27.941	21.7308	22.088	10.3632	13.6549	13.8783	13.3028	12.9257	9.9918	16.3549	18.1013	16.8215	1849	1979	1752	1644	1969	1525	1853	1304	1554	641	1266	1148	1175	1206	746	1538	1662	1844
Unigene0000042	41.0004	40.7305	45.0614	47.4587	48.1704	48.2816	33.2886	32.4274	41.7861	25.6588	29.1818	21.5654	45.729	46.3511	38.714	48.5866	45.9348	35.8272	2796	3240	3588	3092	3348	3151	2412	2126	3212	1734	2956	1949	4413	4725	3158	4992	4608	4291
Unigene0000043	74.4285	79.4752	81.9759	83.9625	75.2344	71.8703	62.7337	64.813	66.2508	67.7945	74.7265	68.641	64.4585	69.6674	73.3123	68.8846	63.6434	65.851	4797	5975	6169	5170	4942	4433	4296	4016	4813	4330	7154	5863	5879	6712	5652	6689	6034	7454
Unigene0000044	5.6835	6.3991	7.0826	12.7732	13.0067	17.7354	19.8223	20.6024	24.2767	7.4699	7.2563	8.2031	24.8417	19.7253	11.626	23.9186	28.298	23.1286	367	482	534	788	856	1096	1360	1279	1767	478	696	702	2270	1904	898	2327	2688	2623
Unigene0000045	54.3801	62.1651	66.2055	60.051	54.0334	61.4139	61.0086	64.3594	60.0355	77.752	58.0754	51.0619	64.2659	76.5324	62.3528	57.1841	56.9072	55.1694	4963	6618	7055	5236	5026	5364	5916	5647	6176	7032	7873	6176	8300	10441	6807	7863	7640	8843
Unigene0000046	0.1381	0.3551	0.4139	0.9394	1.1515	0.505	0.4548	0	0.5512	0	0.6042	1.0939	0.1951	0.0924	0.2309	0.5957	0.2347	0.3538	2	6	7	13	17	7	7	0	9	0	13	21	4	2	4	13	5	9
Unigene0000047	13.5917	25.7149	28.8455	17.3242	12.2974	25.8343	32.6581	39.2119	31.2103	42.8868	25.5308	19.5429	29.1878	33.3019	29.1479	23.701	20.824	18.7362	1387	3061	3437	1689	1279	2523	3541	3847	3590	4337	3870	2643	4215	5080	3558	3644	3126	3358
Unigene0000048	26.5748	27.9105	28.6524	27.8845	34.8436	27.6753	19.7729	13.756	17.6888	27.7469	31.8861	33.8722	17.6068	16.1269	20.5859	20.3815	18.6354	23.8259	4469	5475	5626	4480	5972	4454	3533	2224	3353	4624	7965	7549	4190	4054	4141	5164	4610	7037
Unigene0000049	0.0692	0.1187	0.1186	0.7246	0	0.1447	0	0.144	0.4914	0.2096	0.4195	2.7686	0.0489	0.6947	0	0.7812	1.6943	1.3008	1	2	2	10	0	2	0	2	8	3	9	53	1	15	0	17	36	33
Unigene0000050	42.1536	42.7597	31.6128	35.3916	28.7129	29.7245	28.0792	28.1297	30.0109	19.464	28.5966	33.2268	12.8021	11.449	10.634	18.2772	20.5014	18.0933	2734	3235	2394	2193	1898	1845	1935	1754	2194	1251	2755	2856	1175	1110	825	1786	1956	2061
Unigene0000051	20.2175	20.3635	20.8407	17.6301	16.8308	16.2461	19.2186	15.8071	16.5952	18.4677	20.2163	18.7076	17.4913	19.1588	16.5971	17.6202	17.6522	16.5141	1498	1760	1803	1248	1271	1152	1513	1126	1386	1356	2225	1837	1834	2122	1471	1967	1924	2149
Unigene0000052	10.3575	12.2815	11.6599	11.4001	13.4975	11.6595	12.1265	10.6623	11.3518	8.5841	8.3506	9.0105	7.3192	9.2266	9.0159	8.7409	7.174	7.9442	582	805	765	612	773	627	724	576	719	478	697	671	582	775	606	740	593	784
Unigene0000053	21.377	23.8123	28.2205	25.5822	27.3203	24.3291	25.4375	24.5015	20.9581	25.8311	24.7037	23.5789	0	0	0	0	0	0	314	408	484	359	409	342	397	346	347	376	539	459	0	0	0	0	0	0
Unigene0000054	1.7849	1.1771	0.8231	0.503	0.4041	1.1477	0.3877	0.6427	0.1827	0.4157	1.2016	0.6734	0.3881	0.0919	0.3443	1.0936	0.28	0.5081	26	20	14	7	6	16	6	9	3	6	26	13	8	2	6	24	6	13
Unigene0000055	0.2833	0.8501	0.7886	0.4448	1.2509	0.222	1.0666	0.442	0.6283	1.4294	1.192	1.0154	0.6506	0.5686	0.7105	0.8932	1.2518	0.3226	4	14	13	6	18	3	16	6	10	20	25	19	13	12	12	19	26	8
Unigene0000056	11.91	14.2176	14.43	13.4693	12.169	12.4403	12.5536	12.691	12.3577	15.5608	12.3346	11.7133	13.2477	15.4587	13.4529	11.8041	12.8203	12.7622	2660	3704	3763	2874	2770	2659	2979	2725	3111	3444	4092	3467	4187	5161	3594	3972	4212	5006
Unigene0000057	4.8162	5.9504	4.1248	1.7792	4.2391	2.2942	3.4663	1.6208	1.885	2.573	3.3854	4.8099	3.2032	1.9426	1.8355	2.2095	3.1296	3.8311	68	98	68	24	61	31	52	22	30	36	71	90	64	41	31	47	65	95
Unigene0000058	13.9713	15.7067	12.7815	14.3413	12.4153	12.4754	15.1666	16.1342	13.8456	18.232	13.478	11.2849	16.1668	21.518	17.4403	12.8876	14.3652	18.2242	880	1154	940	863	797	752	1015	977	983	1138	1261	942	1441	2026	1314	1223	1331	2016
Unigene0000059	61.4069	62.2473	56.25	55.5536	56.0598	50.0445	79.8048	71.957	62.6158	78.0759	69.9533	73.0163	69.3702	77.8496	76.9162	44.1967	51.3115	43.376	877	1037	938	758	816	684	1211	988	1008	1105	1484	1382	1402	1662	1314	951	1078	1088
Unigene0000060	5.7542	5.4041	3.6685	4.162	5.7886	2.9726	3.4533	2.959	2.7891	10.5449	12.5411	11.1231	7.3787	7.7151	7.7901	6.4799	9.5485	7.6341	712	780	530	492	730	352	454	352	389	1293	2305	1824	1292	1427	1153	1208	1738	1659
Unigene0000061	3.3838	5.0383	3.1268	5.2195	4.019	4.7453	3.6875	2.1303	3.318	2.7856	2.0382	3.0908	1.5731	1.6084	1.8611	1.6549	2.4819	2.4844	38	66	41	56	46	51	44	23	42	31	34	46	25	27	25	28	41	49
Unigene0000062	352.839	387.824	372.841	279.656	358.835	313.713	283.757	223.318	202.744	369.878	496.366	775.529	267.467	205.047	325.494	317.258	251.595	354.198	13366	17137	16491	10121	13854	11373	11421	8133	8657	13885	27930	38934	14338	11611	14749	18107	14020	23565
Unigene0000063	1.0803	1.5049	2.1396	1.3428	1.5899	0.5644	1.6522	1.7557	0.8386	1.3627	1.3636	0.6114	1.4314	0.9034	1.5805	2.1959	1.6065	1.9606	16	26	37	19	24	8	26	25	14	20	30	12	30	20	28	49	35	51
Unigene0000064	2.0221	1.8002	1.199	2.0352	3.6629	3.1695	15.2254	21.4379	10.7639	1.8836	1.8849	2.1714	1.5389	1.6129	2.3407	2.9424	2.5907	1.7713	26	27	18	25	48	39	208	265	156	24	36	37	28	31	36	57	49	40
Unigene0000065	4.3371	4.6034	3.8029	3.1345	4.9646	4.8556	4.8594	4.8335	3.3897	5.4186	4.7968	5.3764	0	0	0	0	0	0	42	52	43	29	49	45	50	45	37	52	69	69	0	0	0	0	0	0
Unigene0000066	0.1905	0.0817	0	0.2991	0.1869	0.1991	0.3586	0.1982	0.5071	0	0.2565	0.1438	0.3366	0.1275	0.7964	0.3794	0.3238	0.5966	2	1	0	3	2	2	4	2	6	0	4	2	5	2	10	6	5	11
Unigene0000067	12.3056	15.0604	14.9928	15.4579	16.0557	20.5129	18.6834	15.8476	16.9951	20.747	22.0144	14.6935	25.7228	27.5952	24.2034	38.8839	23.2442	18.1763	1789	2554	2545	2147	2379	2854	2886	2215	2785	2989	4754	2831	5292	5997	4209	8517	4971	4641
Unigene0000068	2.185	1.8235	1.0102	1.5382	1.5747	1.0305	1.5833	0.885	0.7033	1.3854	1.445	2.0865	1.2025	1.0348	1.0346	1.1679	1.2356	2.0368	113	110	61	76	83	51	87	44	41	71	111	143	88	80	64	91	94	185
Unigene0000069	1.0414	0.8928	2.4081	1.526	2.3501	1.0882	3.5284	1.1915	2.6793	1.0509	0.7712	0.8644	0.4415	0.3483	0.8706	2.3501	3.2565	0.8301	10	10	27	14	23	10	36	11	29	10	11	11	6	5	10	34	46	14
Unigene0000070	0	0.2645	0.7046	1.3993	0.4036	0.2149	0.2903	0.6418	0.0912	0.4151	0.4154	0.3104	0	0	0	0	0	0	0	3	8	13	4	2	3	6	1	4	6	4	0	0	0	0	0	0
Unigene0000071	0.2194	0.3135	0.5012	0.1531	0.1435	0	0.0344	0.1902	0.1947	0.5167	0.1231	0.8003	0.1034	0.3181	0.2446	0.1214	0.6464	0.2707	6	10	16	4	4	0	1	5	6	14	5	29	4	13	8	5	26	13
Unigene0000072	0.9412	1.8828	1.7018	1.3136	1.334	2.2949	1.5749	2.0669	1.3917	1.2664	1.9714	1.4994	0	0	0	0	0	0	9	21	19	12	13	21	16	19	15	12	28	19	0	0	0	0	0	0
Unigene0000073	36.0305	39.8615	37.0714	28.9554	32.9005	32.1749	29.998	29.0035	25.5293	38.7317	37.3741	36.7249	25.5131	24.3914	26.8302	28.2069	26.4917	27.6045	3432	4429	4123	2635	3194	2933	3036	2656	2741	3656	5288	4636	3439	3473	3057	4048	3712	4618
Unigene0000074	0.5659	0.8317	0.7616	0.5077	0.5553	0.0845	1.0652	0.3364	0.5021	0.979	0.2721	0.122	1.0855	0.3245	0.2028	0.322	0.4946	0.8746	7	12	11	6	7	1	14	4	7	12	5	2	19	6	3	6	9	19
Unigene0000075	15.6873	23.8297	31.6321	12.387	19.1184	21.137	22.8977	24.5331	19.6795	32.5213	27.1806	29.1149	21.0624	17.509	24.3194	19.7465	14.406	16.2657	570	1010	1342	430	708	735	884	857	806	1171	1467	1402	1083	951	1057	1081	770	1038
Unigene0000076	0	0	0	0	0	0	0	0	0	0	0	0	0.4415	0.6967	0.3482	0.2074	1.2035	0.8301	0	0	0	0	0	0	0	0	0	0	0	0	6	10	4	3	17	14
Unigene0000077	7.419	6.4631	7.0905	7.1376	9.2414	8.0239	7.246	6.1153	7.0609	7.1032	7.9699	8.3896	5.921	6.5818	6.9379	7.8443	6.5796	7.2302	371	377	414	341	471	384	385	294	398	352	592	556	419	492	415	591	484	635
Unigene0000078	19.4062	19.9067	16.608	19.2954	23.0609	16.2541	15.1385	13.0647	14.45	16.1727	19.4553	19.0043	20.6317	17.8869	18.8365	21.2412	25.5661	25.7367	2676	3202	2674	2542	3241	2145	2218	1732	2246	2210	3985	3473	4026	3687	3107	4413	5186	6233
Unigene0000079	0.4551	0.5853	0.7796	1.191	1.2652	0.1585	0.357	0.5523	0.3365	0.4593	1.0213	0.2289	0.4824	0.203	0.8878	1.4601	0.7219	0.5615	6	9	12	15	17	2	5	7	5	6	20	4	9	4	14	29	14	13
Unigene0000080	0.4803	0.1373	0.2057	0.3352	0.1571	0.1673	0.1507	0.0833	0.142	0.8078	0.1078	0.1208	0.1131	0.1071	0.4016	0.4251	0	0	6	2	3	4	2	2	2	1	2	10	2	2	2	2	6	8	0	0
Unigene0000081	46.7332	45.9208	51.846	67.055	49.8156	70.192	91.5212	115.001	120.785	27.4942	28.5753	26.8412	67.6806	76.1641	56.3428	58.9888	50.8079	69.952	3379	3873	4377	4632	3671	4857	7031	7994	9844	1970	3069	2572	6925	8232	4873	6426	5404	8883
Unigene0000082	268.935	274.218	288.203	286.414	303.026	280.266	234.427	225.727	258.31	197.856	185.796	194.887	234.947	236.478	238.451	245.538	227.127	231.654	10877	12937	13610	11067	12491	10848	10074	8777	11776	7930	11162	10446	13447	14297	11536	14962	13513	16455
Unigene0000083	0.0659	0.9038	0.6207	0.3448	0.9051	0.7573	0.186	1.028	0.8184	0	0.7097	0.2983	0.419	0.3526	0.1102	0.1749	0.1792	0.4877	1	16	11	5	14	11	3	15	14	0	16	6	9	8	2	4	4	13
Unigene0000084	5.2133	3.6993	4.4274	3.9206	4.9646	4.2115	3.6284	2.9847	3.5562	2.6083	3.5539	4.2643	2.8636	2.6816	3.168	2.6606	2.6803	2.5318	238	197	236	171	231	184	176	131	183	118	241	258	185	183	173	183	180	203
Unigene0000085	5.2061	9.8525	6.9658	6.3129	8.0765	5.5837	4.7149	3.0652	2.4749	5.8879	5.3432	7.0413	1.3327	0.8805	2.6442	1.0953	1.5091	2.2148	265	585	414	307	419	272	255	150	142	297	404	475	96	67	161	84	113	198
Unigene0000086	1.409	1.5842	1.8497	2.2968	2.663	2.1722	2.4892	2.3906	2.8279	3.9858	4.0975	4.2353	4.3173	4.2339	4.171	4.0858	4.8206	4.2612	122	160	187	190	235	180	229	199	276	342	527	486	529	548	432	533	614	648
Unigene0000087	5.2079	5.3514	4.277	4.2937	4.5848	4.3609	4.5993	2.6714	6.0126	4.0314	4.4185	4.5756	4.8901	4.4145	3.6679	5.8715	5.5286	4.2042	146	175	140	115	131	117	137	72	190	112	184	170	194	185	123	248	228	207
Unigene0000088	131.933	182.959	151.416	237.095	240.961	278.088	355.042	412.872	225.958	389.21	243.086	146.769	269.722	372.838	259.399	502.323	495.711	835.371	6517	10542	8733	11189	12131	13146	18634	19607	12581	19052	17836	9608	18854	27530	15327	37384	36020	72472
Unigene0000089	0.6196	0.6197	0.3538	0.4323	0	0.3237	0.5831	0.7519	0	0.4168	0.9037	0.1558	0	0	0	0	0	0	6	7	4	4	0	3	6	7	0	4	13	2	0	0	0	0	0	0
Unigene0000090	1.4841	1.5659	1.5085	0.7682	1.5361	1.8234	0.967	0.5937	0.8392	1.2014	1.4822	1.9197	1.0718	1.091	1.5406	1.1257	1.0199	1.0586	91	112	108	45	96	107	63	35	58	73	135	156	93	100	113	104	92	114
Unigene0000091	0.5099	0.2623	0.262	0	0.5003	0.1066	0.096	0	0.6333	0.2058	0.4806	0.3078	0.3603	0.1364	0.5115	0.5415	0.208	0.1742	5	3	3	0	5	1	1	0	7	2	7	4	5	2	6	8	3	3
Unigene0000092	2.6257	3.3315	1.889	1.649	2.8854	1.317	1.5816	1.7479	2.5158	1.2718	3.5354	2.219	0	0	0	0	0	0	25	37	21	15	28	12	16	16	27	12	50	28	0	0	0	0	0	0
Unigene0000093	3.6653	3.4166	3.2488	4.2972	4.7506	4.223	2.8471	2.7303	3.2801	2.9396	3.1356	2.82	2.46	2.9338	2.3684	2.385	2.965	2.7386	458	498	474	513	605	505	378	328	462	364	582	467	435	548	354	449	545	601
Unigene0000094	0.3178	0.0908	0.4536	0.1109	0.1039	0	0.1994	0.1102	0	0	0.1426	1.1191	0.2246	0.1417	0	0	0	0.3619	3	1	5	1	1	0	2	1	0	0	2	14	3	2	0	0	0	6
Unigene0000095	0.0537	0.1612	0.092	0.0562	0.0527	0.1123	0.2781	0.1676	0.286	0.4608	0.8318	1.0539	0.4555	0.1437	0.4491	0.3922	0.42	0.0612	2	7	4	2	2	4	11	6	12	17	46	52	24	8	20	22	23	4
Unigene0000096	0.2751	0.7862	1.021	0.5759	0.9898	0.1916	0.8631	0.1908	0.2441	0.1851	0.8643	0.5536	0.0648	0.5521	0.1533	0.1217	0.4364	0.2089	3	10	13	6	11	2	10	2	3	2	14	8	1	9	2	2	7	4
Unigene0000097	5.9017	6.9307	5.193	3.9772	6.0285	6.0823	6.0871	2.0182	4.0165	2.6106	3.1023	4.3312	4.7417	3.6776	3.3117	4.3464	3.3524	2.1174	73	100	75	47	76	72	80	24	56	32	57	71	83	68	49	81	61	46
Unigene0000098	2.6955	1.5632	2.037	2.7384	3.1115	0.9113	1.94	0.7422	1.266	0.32	1.4411	1.9143	1.0084	0.3713	1.0604	1.1577	0.8084	0.5868	34	23	30	33	40	11	26	9	18	4	27	32	18	7	16	22	15	13
Unigene0000099	6.2645	6.4014	5.2154	4.7604	6.0607	5.8718	4.3731	4.3667	4.3161	4.1702	5.9617	5.6921	3.8319	4.5272	3.1075	4.0345	4.645	4.5815	573	683	557	416	565	514	425	384	445	378	810	690	496	619	340	556	625	736
Unigene0000100	48.3233	51.3207	56.6041	50.6672	46.5172	43.1193	43.6048	26.7728	33.5895	12.8192	13.2476	15.6001	11.2066	13.5529	3.6095	10.6361	12.6433	11.488	582	721	796	583	571	497	558	310	456	153	237	249	191	244	52	193	224	243
Unigene0000101	3.2246	3.7426	4.2998	5.4939	7.1164	6.428	6.3967	4.5616	6.285	3.6545	5.2636	3.5113	11.2533	9.724	9.2238	12.473	8.7212	10.0898	325	440	506	529	731	620	685	442	714	365	788	469	1605	1465	1112	1894	1293	1786
Unigene0000102	9.9542	11.3351	10.9371	10.0566	11.2148	8.3871	7.6678	5.7957	10.2739	7.0815	9.2055	8.7269	10.0671	7.9587	8.9763	10.5051	9.9711	10.6924	661	878	848	638	759	533	541	370	769	466	908	768	946	790	713	1051	974	1247
Unigene0000103	7.7563	8.3738	8.4754	8.607	8.2388	8.7009	6.1735	6.3702	6.6323	4.9382	4.9791	4.8984	4.2184	4.4253	3.4968	4.4628	5.2743	5.6828	3208	4040	4093	3401	3473	3444	2713	2533	3092	2024	3059	2685	2469	2736	1730	2781	3209	4128
Unigene0000104	2.3975	2.5442	2.587	2.6421	3.3782	2.9245	3.1312	2.9222	1.9958	3.4211	2.3179	2.3749	1.9629	2.812	2.746	3.2246	3.1232	3.8427	227	281	286	239	326	265	315	266	213	321	326	298	263	398	311	460	435	639
Unigene0000105	0.2769	0	0.2965	0.1449	0.4076	0.0723	0.2606	0.4321	0.2457	0	0.4661	0.3657	0	0.3705	0.1158	0.0919	0.0941	0.3548	4	0	5	2	6	1	4	6	4	0	10	7	0	8	2	2	2	9
Unigene0000106	5.3497	5.8849	5.8066	5.0673	6.6833	5.1029	5.9422	4.2973	4.295	4.9494	2.4818	2.47	3.174	3.2741	3.6398	5.2664	6.0924	8.553	505	648	640	457	643	461	596	390	457	463	348	309	424	462	411	749	846	1418
Unigene0000107	2.0391	2.3461	1.3941	2.3029	2.7378	1.9999	2.8787	1.3582	2.1264	3.1587	2.5288	2.2945	4.3734	3.7932	6.2954	6.3991	6.25	5.2552	114	153	91	123	156	107	171	73	134	175	210	170	346	317	421	539	514	516
Unigene0000108	102.141	111.065	114.449	115.587	107.893	102.352	88.3728	101.701	107.721	112.039	121.787	119.88	91.6598	108.016	109.419	84.4006	75.446	86.0181	4609	5846	6030	4983	4962	4420	4237	4412	5479	5010	8163	7169	5853	7286	5906	5738	5008	6817
Unigene0000109	76.2626	79.2075	83.1455	72.4217	83.5188	94.3529	108.949	101.095	90.5486	81.1365	62.8472	71.0702	84.0505	71.1874	79.1664	74.9711	81.9099	70.5268	10330	12515	13150	9372	11530	12231	15680	13165	13825	10891	12645	12758	16111	14414	12827	15300	16321	16778
Unigene0000110	26.8036	22.299	24.3716	23.7657	23.8057	25.2667	24.2752	22.0538	19.5979	25.738	27.4165	28.585	28.1699	28.2306	49.5208	30.3216	24.7404	31.5263	1962	1904	2083	1662	1776	1770	1888	1552	1617	1867	2981	2773	2918	3089	4336	3344	2664	4053
Unigene0000111	25.8078	27.0539	26.802	25.3127	24.3956	21.9082	23.1448	22.6025	21.5438	25.9533	29.5031	25.8241	23.5049	20.2501	23.9824	23.6642	25.4561	21.6989	8721	10664	10575	8172	8402	7085	8310	7343	8206	8691	14809	11565	11240	10229	9694	12048	12654	12878
Unigene0000112	0.5016	0.4914	0.583	0.7875	0.9842	0.8985	0.2023	0.2609	0.6357	0	0.4341	0.027	0.1519	0.0959	0.3295	0.2378	0.1948	0.6732	14	16	19	21	28	24	6	7	20	0	18	1	6	4	11	10	8	33
Unigene0000113	6.1173	8.0335	7.1276	5.8683	7.8093	6.1252	7.3265	5.7336	5.7968	7.2312	7.3948	8.9883	8.0186	7.0064	8.2949	8.5845	7.8601	6.7518	455	697	619	417	592	436	579	410	486	533	817	886	844	779	738	962	860	882
Unigene0000114	1.1836	0.7162	1.8485	0.4372	1.3662	0.8002	0.5242	0.3621	0.7412	0.3513	0.7968	1.6286	0.246	0.0932	0.1746	0.5545	0.3786	0.7928	17	12	31	6	20	11	8	5	12	5	17	31	5	2	3	12	8	20
Unigene0000115	17.417	16.5041	16.335	15.4373	16.4228	13.4441	11.1338	11.6852	12.0063	15.3877	19.4809	19.8211	13.6126	16.4173	16.3632	16.8737	17.6628	13.4238	1462	1616	1601	1238	1405	1080	993	943	1136	1280	2429	2205	1617	2060	1643	2134	2181	1979
Unigene0000116	0.7489	0.5253	1.4577	0.5701	0.8684	0.8537	0.3844	0.9206	0.7852	0.5496	0.5958	0	0.3368	0.3643	1.4798	0.2711	0.1851	0.5814	11	9	25	8	13	12	6	13	13	8	13	0	7	8	26	6	4	15
Unigene0000117	1.4101	1.8666	1.5711	1.2607	2.2247	1.6437	1.1457	1.0209	1.3917	1.3668	1.6563	1.9276	1.4872	1.4165	1.2004	2.0056	1.6317	2.0695	329	508	428	281	529	367	284	229	366	316	574	596	491	494	335	705	560	848
Unigene0000118	13.2002	12.5621	11.2062	10.5202	11.8667	9.9879	11.5627	10.8939	9.9645	11.6379	13.1039	12.5859	12.8056	12.5255	12.8649	14.806	17.2464	16.1297	2280	2531	2260	1736	2089	1651	2122	1809	1940	1992	3362	2881	3130	3234	2658	3853	4382	4893
Unigene0000119	0.632	0.1204	0.4811	0	0.1378	0.2935	0.2644	0	0.1246	0.2126	0.3782	0.6888	0.4466	0.4697	0.587	0.4661	0.0955	1.7992	9	2	8	0	2	4	4	0	2	3	8	13	9	10	10	10	2	45
Unigene0000120	0.5462	0.6483	0.6836	0.3518	1.1542	1.0975	0.3559	0.5681	0.6336	0.2544	0.4808	0.2219	0.5938	0.5059	0.1054	0.5298	0.3998	0.6459	13	18	19	8	28	25	9	13	17	6	17	7	20	18	3	19	14	27
Unigene0000121	0	0	0	0	0	0	0	0	0	0	0	0	0.6879	0.7655	0.6853	0.7935	0.952	0.8655	0	0	0	0	0	0	0	0	0	0	0	0	57	67	48	70	82	89
Unigene0000122	22.9692	30.5466	33.563	23.2813	18.2259	27.0499	39.2665	47.0844	32.139	51.6679	30.971	25.1084	31.7933	41.9868	33.682	22.9922	23.7808	21.2662	2086	3236	3559	2020	1687	2351	3789	4111	3290	4650	4178	3022	4086	5700	3659	3146	3177	3392
Unigene0000123	0	0	0	0	0	0	0	0	0	0	0	0	0.2612	0.5769	0.6179	0.5724	0.7118	0.4559	0	0	0	0	0	0	0	0	0	0	0	0	6	14	12	14	17	13
Unigene0000124	0.387	0.1659	0.1657	0.2026	0.1899	0.2022	0.0911	0.2013	0	0.4882	0.0651	0.5111	0.1368	0.1295	0	0.2569	0.4604	0.1102	4	2	2	2	2	2	1	2	0	5	1	7	2	2	0	4	7	2
Unigene0000125	2.5207	2.6663	1.5843	2.4469	3.0317	1.4444	1.6645	1.1629	1.8395	1.7436	2.5728	2.3315	2.284	1.9583	2.0563	1.8754	2.5703	1.8635	124	153	91	115	152	68	87	55	102	85	188	152	159	144	121	139	186	161
Unigene0000126	16.2609	14.7599	13.2268	14.8853	15.8694	14.4057	12.2117	10.5908	10.9558	13.6605	13.5298	12.2917	14.4884	14.0492	14.3062	16.4893	15.8602	15.6532	2806	2971	2665	2454	2791	2379	2239	1757	2131	2336	3468	2811	3538	3624	2953	4287	4026	4744
Unigene0000127	21.414	21.6092	15.2911	12.5972	14.7371	13.2481	13.0925	11.849	12.2319	11.0946	11.9828	11.571	9.9753	7.9137	8.9396	7.8426	11.1133	9.09	1564	1841	1304	879	1097	926	1016	832	1007	803	1300	1120	1031	864	781	863	1194	1166
Unigene0000128	1.5895	1.5304	1.2357	1.6126	1.2477	1.2521	0.8516	1.5771	1.3885	1.8014	2.1402	3.1	2.0046	1.0961	1.2062	1.4608	1.6624	1.5456	65	73	59	63	52	49	37	62	64	73	130	168	116	67	59	90	100	111
Unigene0000129	0.7196	1.2338	0.8533	1.3326	0.7604	0.6362	0.5731	0.4606	0.4911	0.6144	1.4533	0.6265	0.9388	0.4814	0.833	1.1022	0.3763	0.8825	13	26	18	23	14	11	11	8	10	11	39	15	24	13	18	30	10	28
Unigene0000130	1197.31	1319.81	1406.16	1040.04	1334.86	1269.77	1051.9	841.243	867.258	1266.13	1779.36	2602.63	927.493	754.157	1226.48	1233.04	939.56	1287.7	23238	29880	31866	19285	26405	23585	21692	15697	18973	24352	51298	66944	25474	21880	28474	36056	26825	43894
Unigene0000131	3.427	4.0292	2.0126	2.1523	2.4018	1.7905	2.4882	1.1712	0.9555	2.569	2.3071	3.4356	3.5634	2.7511	3.1924	6.109	5.4914	13.6312	70	96	48	42	50	35	54	23	22	52	70	93	103	84	78	188	165	489
Unigene0000132	117.055	113.857	90.7676	93.4426	106.635	100.51	79.1021	63.697	85.4223	26.6631	56.8696	49.5062	69.8673	40.7585	30.6486	115.798	92.7018	48.4188	6025	6836	5455	4595	5594	4951	4326	3152	4956	1360	4348	3377	5089	3136	1887	8980	7019	4377
Unigene0000133	12.4535	12.475	10.3247	9.7916	11.3421	8.8411	8.3929	9.6697	8.0924	11.175	10.6532	13.6629	13.8458	12.6915	11.2963	13.7269	14.4421	14.5743	1282	1498	1241	963	1190	871	918	957	939	1140	1629	1864	2017	1953	1391	2129	2187	2635
Unigene0000134	0.5994	0.2855	0.057	0.4183	0.7188	0.0696	0.3134	0.2771	0.5909	0.1344	0.3587	0.2513	0.4236	0.3564	0.7795	0.8841	1.0414	0.9481	9	5	1	6	11	1	5	4	10	2	8	5	9	8	14	20	23	25
Unigene0000135	17.7005	22.9283	19.2233	16.4708	17.3672	21.4974	21.0725	22.1321	18.9097	29.3829	25.2675	22.964	25.789	22.9631	26.6511	24.5915	19.7437	17.4761	955	1443	1211	849	955	1110	1208	1148	1150	1571	2025	1642	1969	1852	1720	1999	1567	1656
Unigene0000136	1.5827	1.822	1.2393	1.8696	2.0409	1.4411	1.7449	1.4111	0.8425	0.6845	1.2938	1.8084	0.6551	1.0588	1.2475	1.9059	1.3064	1.5448	70	94	64	79	92	61	82	60	42	30	85	106	41	70	66	127	85	120
Unigene0000137	137.753	83.7201	76.1897	72.4144	111.08	60.0348	32.947	27.0277	30.8966	19.4836	29.4953	40.6022	92.1409	59.8014	79.9518	106.928	91.4602	60.1456	3817	2706	2465	1917	3137	1592	970	720	965	535	1214	1491	3613	2477	2650	4464	3728	2927
Unigene0000138	10.0464	9.785	9.9782	11.4515	11.5216	13.3281	12.2028	10.737	9.8811	12.8448	11.5173	10.6565	11.0485	11.4798	9.8828	15.7712	16.7251	15.3637	764	868	886	832	893	970	986	785	847	968	1301	1074	1189	1305	899	1807	1871	2052
Unigene0000139	10.3373	10.8085	11.3159	10.008	13.1317	9.5975	9.7291	8.7348	9.4543	4.594	4.9775	5.6392	7.0227	7.7702	5.8758	8.1107	8.1519	8.517	906	1105	1158	838	1173	805	906	736	934	399	648	655	871	1018	616	1071	1051	1311
Unigene0000140	11.3965	11.724	8.3177	11.4101	8.9941	11.8048	8.1145	10.978	10.4623	3.4001	3.6027	3.7762	2.2409	2.6518	1.7398	2.4666	4.48	1.4671	230	276	196	220	185	228	174	213	238	68	108	101	64	80	42	75	133	52
Unigene0000141	38.9612	46.4604	38.1435	33.4822	45.5128	36.9894	35.4699	28.2568	36.3274	24.9527	32.5838	40.1904	30.6783	24.0111	24.0964	35.0797	38.7599	28.3615	2844	3956	3251	2335	3386	2584	2751	1983	2989	1805	3533	3888	3169	2620	2104	3858	4162	3636
Unigene0000142	2.1358	3.1462	4.2639	3.6052	2.7449	3.1119	1.8544	2.8317	2.2551	3.3695	3.7263	3.3367	2.3064	2.4048	3.2693	2.8552	2.229	1.7128	142	244	331	229	186	198	131	181	169	222	368	294	217	239	260	286	218	200
Unigene0000143	0.3889	0.2334	1.0991	0.7327	0.8776	0.6501	0.915	0.4045	0.414	0.7848	0.2094	0.6455	0.0824	0.2341	0.065	0.542	0.0529	0.1993	10	7	33	18	23	16	25	10	12	20	8	22	3	9	2	21	2	9
Unigene0000144	544.531	588.694	681.224	584.214	822.348	660.933	432.793	336.099	437.221	320.252	446.698	507.776	508.941	329.632	561.113	635.609	431.839	522.477	58116	73289	84891	59569	89451	67507	49078	34486	52598	33871	70816	71821	76866	52589	71634	102205	67798	97935
Unigene0000145	0.8344	0.7153	1.2343	0.4764	1.4141	1.1889	1.1423	0.8679	1.6824	0.6124	1.0213	1.6599	1.2329	1.3701	1.0146	1.4601	1.8564	1.0797	11	11	19	6	19	15	16	11	25	8	20	29	23	27	16	29	36	25
Unigene0000146	0.1887	0.0404	0.0404	0.2963	0.1389	0	0	0.0491	0.3766	0.8092	0.3176	0.2136	0.2	0.1262	0.5127	0.0626	0.5131	0.564	4	1	1	6	3	0	0	1	9	17	10	6	6	4	13	2	16	21
Unigene0000147	108.187	99.4908	103.364	72.3866	100.345	87.6203	82.3643	63.6872	66.2768	48.4319	66.5517	84.2562	75.5024	55.9734	70.7133	70.8352	72.84	70.5581	1774	1903	1979	1134	1677	1375	1435	1004	1225	787	1621	1831	1752	1372	1387	1750	1757	2032
Unigene0000148	0	0	0	0	0	0	0	0	0	0	0	0	1.2405	1.4297	0.8295	1.9251	1.4528	1.4341	0	0	0	0	0	0	0	0	0	0	0	0	23	28	13	38	28	33
Unigene0000149	0	0	0	0	0	0	0	0	0	0	0	0	0.7719	0.5846	0.7305	0.6162	0.9282	0.6841	0	0	0	0	0	0	0	0	0	0	0	0	20	16	16	17	25	22
Unigene0000150	249.298	239.477	260.618	368.419	259.567	484.542	447.144	484.932	669.866	390.897	321.361	201.216	455.332	466.028	414.191	405.269	479.852	370.469	23655	26506	28874	33398	25102	44000	45080	44237	71645	36756	45294	25303	61140	66101	47011	57937	66978	61738
Unigene0000151	55.8452	48.9363	65.5967	72.6024	54.1118	101.783	142.308	185.997	196.404	119.766	75.7031	60.2073	181.455	177.587	219.437	96.568	112.528	75.9921	9564	9776	13117	11879	9445	16682	25895	30624	37914	20326	19258	13665	43976	45463	44953	24917	28349	22857
Unigene0000152	1.2189	1.5009	1.4045	0.9394	1.6525	1.2041	0.6987	0.8183	0.7274	0.9057	1.4024	1.9732	0.9553	0.7635	1.019	0.9561	1.0772	1.0599	110	158	148	81	152	104	67	71	74	81	188	236	122	103	110	130	143	168
Unigene0000153	1.4477	1.1545	1.038	1.8677	2.9399	2.2163	2.1547	1.7509	1.7622	1.5968	1.4732	1.6004	2.9738	1.4414	2.5612	4.1786	2.9524	4.2556	43	40	36	53	89	63	68	50	59	47	65	63	125	64	91	187	129	222
Unigene0000154	28.5687	38.4022	45.4407	47.2842	38.7955	67.7493	60.4042	67.8216	89.7421	39.2118	42.8075	40.2826	54.6415	48.4362	49.8788	39.3156	37.5021	37.6398	4523	7092	8400	7152	6260	10265	10161	10323	16015	6152	10067	8452	12242	11463	9446	9378	8734	10466
Unigene0000155	60.1166	64.9545	62.8683	54.4314	59.993	53.9992	56.9192	52.534	46.1349	70.5261	69.7754	79.1447	65.4809	70.662	73.0646	55.3997	55.662	50.1119	3334	4202	4071	2884	3391	2866	3354	2801	2884	3876	5748	5817	5139	5858	4847	4629	4541	4881
Unigene0000156	5.9781	4.5555	2.2123	3.2446	3.5483	1.3881	1.1809	1.9192	0.6548	3.5004	4.4221	5.0121	2.0862	1.0862	2.8382	2.3023	3.8131	3.0677	81	72	35	42	49	18	17	25	10	47	89	90	40	22	46	47	76	73
Unigene0000157	0.5213	0.4469	0.7973	0.2728	0.3288	0.7393	0.1752	0.3099	0.3964	0.1503	0.6017	0.4215	0.7105	0.0249	0.0934	0.1236	0.9872	0.2968	14	14	25	7	9	19	5	8	12	4	24	15	27	1	3	5	39	14
Unigene0000158	0.9641	0.8265	0.6858	1.3854	1.1223	1.2294	1.4303	0.6459	0.9568	0.808	0.6491	1.1344	0.739	0.5356	0.3279	0.7918	1.4219	1.3956	59	59	49	81	70	72	93	38	66	49	59	92	64	49	24	73	128	150
Unigene0000159	0.4085	0.5836	0.8746	1.0689	0.4008	0.4268	0.5126	0.4249	0.3624	0.6183	1.375	1.3356	0.2887	0.2733	0	0.9489	0.6479	1.0078	6	10	15	15	6	6	8	6	6	9	30	26	6	6	0	21	14	26
Unigene0000160	18.7713	19.096	16.3823	15.5538	19.8115	14.0962	13.1354	9.9482	10.6951	18.6482	26.4268	18.7645	9.1726	9.1172	9.5728	17.1391	21.4955	11.8949	2577	3058	2626	2040	2772	1852	1916	1313	1655	2537	5389	3414	1782	1871	1572	3545	4341	2868
Unigene0000161	34.6713	34.0908	34.1703	36.8932	33.9072	31.5538	36.3558	35.8561	32.042	46.9116	40.5247	35.2116	36.1311	44.5052	38.7125	29.2431	28.5304	27.3651	7649	8773	8802	7776	7624	6662	8522	7605	7968	10256	13280	10295	11280	14677	10216	9720	9259	10603
Unigene0000162	38.4975	38.3223	41.5324	29.0646	33.9316	40.5098	32.2192	32.002	42.6725	23.5981	40.7622	26.8937	41.8054	32.487	44.4473	44.7993	39.3327	30.5638	7818	9078	9848	5639	7023	7873	6952	6248	9768	4749	12296	7238	12014	9862	10797	13707	11750	10901
Unigene0000163	518.256	552.264	572.513	457.595	521.268	487.613	499.656	388.95	364.957	513.009	606.67	780.435	468.105	425.575	552.633	509.799	476.649	479.879	6769	8414	8731	5710	6939	6095	6934	4884	5373	6640	11770	13509	8652	8309	8634	10032	9158	11008
Unigene0000164	0.8729	0.8635	0.7476	0.4217	0.9224	1.1928	2.3384	1.1874	3.0382	3.0493	2.0795	1.6214	1.2812	1.7519	2.6946	2.273	1.4607	2.2558	13	15	13	6	14	17	37	17	51	45	46	32	27	39	48	51	32	59
Unigene0000165	35.6165	33.8734	33.6301	31.9309	39.8664	32.1686	31.7102	26.7063	29.0797	23.279	25.8702	28.131	26.8706	24.1551	24.847	28.7481	32.278	26.5652	5220	5791	5755	4471	5955	4512	4938	3763	4804	3381	5632	5464	5573	5292	4356	6348	6959	6838
Unigene0000166	26.6455	28.181	32.9728	28.1066	25.7378	26.2211	26.7329	27.4358	28.3558	30.5206	31.6009	35.9498	28.0976	32.7993	29.4356	24.1115	25.1733	22.1682	1288	1589	1861	1298	1268	1213	1373	1275	1545	1462	2269	2303	1922	2370	1702	1756	1790	1882
Unigene0000167	2.0541	1.9463	2.0678	3.2816	3.8894	4.4056	3.222	2.0991	5.6907	1.4546	2.3775	1.6587	2.9794	1.9045	1.5967	3.1094	2.8907	0.9438	57	63	67	87	110	117	95	56	178	40	98	61	117	79	53	130	118	46
Unigene0000168	0.3901	0.5574	0.5568	0	0.6379	0.4756	0.4895	0.1353	0	0.4593	0.0875	0.3925	0.0919	0.7829	0.2174	0.2158	0.5304	0.4442	6	10	10	0	10	7	8	2	0	7	2	8	2	18	4	5	12	12
Unigene0000169	15.5373	16.0824	16.3324	17.2369	15.0666	14.1169	14.552	14.8472	16.2404	14.5262	17.0446	13.2136	13.4972	17.1547	14.8673	14.7509	14.8457	12.8522	2054	2480	2521	2177	2030	1786	2044	1887	2420	1903	3347	2315	2525	3390	2351	2938	2887	2984
Unigene0000170	31.3566	35.9886	30.1573	32.159	35.6498	27.6888	40.128	36.2038	31.726	55.708	52.1116	46.8885	37.5855	45.8181	46.9198	55.3938	39.3378	60.3782	2627	3517	2950	2574	3044	2220	3572	2916	2996	4625	6485	5206	4456	5738	4702	6992	4848	8884
Unigene0000171	1.1653	1.6347	0.5897	0.499	1.2473	1.3283	0.4985	0.4408	0.7519	0.3207	0.2496	0.4796	0.5989	0.0709	0.0886	0.3516	0.4321	0	22	36	13	9	24	24	10	8	16	6	7	12	16	2	2	10	12	0
Unigene0000172	38.9435	41.1259	51.2796	46.2902	36.4607	81.6347	79.7288	83.2473	105.432	72.0294	38.5731	27.5342	70.7773	74.3119	65.664	63.2518	47.0256	52.7539	3429	4224	5272	3894	3272	6879	7459	7047	10464	6285	5045	3213	8819	9781	6916	8391	6091	8158
Unigene0000173	35.3706	44.8081	50.4261	37.5863	35.3171	39.1857	35.1627	36.9614	36.4965	57.4218	46.0848	37.9844	27.2505	31.175	31.227	24.5022	23.546	22.8367	4532	6697	7544	4601	4612	4805	4787	4553	5271	7291	8771	6450	4941	5971	4786	4730	4438	5139
Unigene0000174	0.3063	0	0.3934	0.2404	0.4507	0.88	1.5132	1.6724	1.766	1.2362	1.5979	1.1554	4.707	3.2268	2.6883	4.4211	2.2901	4.185	4	0	6	3	6	11	21	21	26	16	31	20	87	63	42	87	44	96
Unigene0000175	23.9478	24.6361	29.2114	21.6229	21.5981	19.8166	26.2727	24.7837	21.2028	30.9763	31.1206	37.0893	26.615	24.5323	30.0305	24.4364	24.4688	19.737	990	1188	1410	854	910	784	1154	985	988	1269	1911	2032	1557	1516	1485	1522	1488	1433
Unigene0000176	1.2867	1.287	0.4041	1.3468	0.7575	0.8515	1.0092	0.4461	0.723	0.303	0.8085	0.6473	0.8487	0.2869	0.3227	0.2277	0.5831	0.635	30	35	11	30	18	19	25	10	19	7	28	20	28	10	9	8	20	26
Unigene0000177	0.4154	0	0	0	0	0.217	0.3258	0.4321	0.1228	0	0.2796	0.3657	0.1957	0.3705	1.0418	0.4136	0.2824	0.5913	6	0	0	0	0	3	5	6	2	0	6	7	4	8	18	9	6	15
Unigene0000178	4.3751	4.5528	4.5596	3.738	4.8099	4.4063	3.2991	2.0424	3.4372	1.5825	1.8719	2.297	1.1175	1.5868	1.4652	1.7756	1.7648	2.9788	332	403	404	271	372	320	266	149	294	119	211	231	120	180	133	203	197	397
Unigene0000179	1.1203	1.9809	1.0794	0.2932	1.1679	0.5853	0.3954	0.1457	0.1242	0.7066	0.4714	1.3208	1.8802	0.7026	0	0.7436	1.5232	1.1562	16	33	18	4	17	8	6	2	2	10	10	25	38	15	0	16	32	29
Unigene0000180	7.7494	7.579	7.1043	6.7788	7.7742	7.5935	7.1447	6.2429	7.1767	7.1018	5.7441	5.746	6.8396	6.7129	6.2273	5.8153	7.4182	6.7491	980	1118	1049	819	1002	919	960	759	1023	890	1079	963	1224	1269	942	1108	1380	1499
Unigene0000181	8.842	9.5	9.9135	10.6151	8.3336	9.0723	9.473	11.1905	12.6424	10.8821	12.1569	10.0433	8.7721	11.5047	9.8012	9.4366	9.7934	7.8617	2436	3053	3189	2794	2340	2392	2773	2964	3926	2971	4975	3667	3420	4738	3230	3917	3969	3804
Unigene0000182	34.3696	32.8407	27.9044	40.5578	44.3419	28.3698	39.5144	34.8806	29.1079	32.7433	43.6777	47.589	40.8477	50.4601	31.2197	43.735	46.1341	52.7486	6170	6877	5849	6956	8113	4874	7537	6020	5890	5825	11647	11322	10377	13541	6704	11829	12183	16631
Unigene0000183	77.937	70.1894	93.9385	68.3678	83.9516	79.1641	62.4884	50.8903	70.1543	26.7871	40.9593	47.8471	32.6405	31.6624	24.7558	32.6797	35.8373	37.6858	3761	3951	5293	3152	4129	3656	3204	2361	3816	1281	2936	3060	2229	2284	1429	2376	2544	3194
Unigene0000184	39.7442	40.8837	47.1531	30.5902	36.5182	29.6975	36.9064	33.1759	29.3237	46.7608	39.0899	47.7209	47.2713	41.9745	45.9329	32.2083	37.5912	35.1121	2471	2965	3423	1817	2314	1767	2438	1983	2055	2881	3610	3932	4159	3901	3416	3017	3438	3834
Unigene0000185	10.796	10.4655	11.1001	12.3698	12.5715	12.0255	11.9324	9.8451	13.0965	12.5631	12.6988	11.6462	10.5743	10.4511	10.4192	11.7881	11.8449	10.4263	803	908	964	879	953	856	943	704	1098	926	1403	1148	1113	1162	927	1321	1296	1362
Unigene0000186	5.0876	5.1386	4.0176	4.0206	4.636	3.102	4.1058	4.4079	3.1665	6.5403	6.1178	4.882	4.2758	3.8962	5.1531	4.6478	4.4676	7.2258	449	529	414	339	417	262	385	374	315	572	802	571	534	514	544	618	580	1120
Unigene0000187	51.8707	57.185	57.1713	47.6253	47.2132	52.9792	48.7038	52.5023	50.7034	57.4008	49.6202	38.9549	58.2859	66.7431	56.7985	49.5179	50.5251	44.81	8476	10900	10908	7435	7863	8285	8456	8248	9339	9295	12044	8436	13478	16303	11102	12191	12145	12860
Unigene0000188	1.2099	1.0697	1.1496	0.752	1.9291	0.968	0.516	0.8062	0.6541	0.4579	0.5345	0.699	0.4275	0.3415	0.5848	0.9285	1.1824	2.0344	64	66	71	38	104	49	29	41	39	24	42	49	32	27	37	74	92	189
Unigene0000189	0.5182	0.8885	0.3804	0.5424	1.3074	0.5415	0.6967	0.077	0.394	0.5976	0.2492	0.8379	0.3139	0.2476	0.0619	0.2457	1.2077	0.2529	7	14	6	7	18	7	10	1	6	8	5	15	6	5	1	5	24	6
Unigene0000190	4.3561	6.0626	4.6519	2.2235	5.2766	3.9617	5.2639	3.3563	4.1985	5.9695	6.4625	7.8115	5.3204	3.8135	5.6648	5.0151	5.6666	5.2055	162	263	202	79	200	141	208	120	176	220	357	385	280	212	252	281	310	340
Unigene0000191	32.4517	35.1664	38.9037	27.1573	34.1177	32.9144	38.9808	34.9308	38.2929	43.7563	45.0295	49.0333	52.4523	44.9312	61.5388	35.3368	31.2838	38.3778	1636	2068	2290	1308	1753	1588	2088	1693	2176	2186	3372	3276	3742	3386	3711	2684	2320	3398
Unigene0000192	1.1675	1.0009	1.2499	1.3443	1.2028	0.976	1.3186	1.093	0.9322	0.5891	0.9039	1.8501	0.6188	0.4296	1.1713	0.7749	0.5159	0.7645	20	20	25	22	21	16	24	18	18	10	23	42	15	11	24	20	13	23
Unigene0000193	16.2754	16.4524	19.1758	22.7349	24.946	21.2659	17.1801	15.7374	15.7457	10.899	14.873	14.7167	13.898	15.0976	10.0492	16.2432	20.6008	17.4581	1094	1290	1505	1460	1709	1368	1227	1017	1193	726	1485	1311	1322	1517	808	1645	2037	2061
Unigene0000194	14.263	14.7649	16.0443	14.8489	14.6038	13.1088	12.731	11.5415	12.8849	14.1375	17.5109	14.6737	10.9731	13.1837	12.3148	11.8538	13.3814	11.9022	1860	2246	2443	1850	1941	1636	1764	1447	1894	1827	3392	2536	2025	2570	1921	2329	2567	2726
Unigene0000195	1.1431	0.8061	0.6632	1.9298	1.8271	1.0789	1.5444	2.0328	1.7665	0.2977	0.8937	0.7791	0.9511	0.8634	0.4932	2.0803	1.4414	1.6691	62	51	42	100	101	56	89	106	108	16	72	56	73	70	32	170	115	159
Unigene0000196	19.4699	22.9425	22.738	19.3171	21.8736	21.593	21.4825	21.4605	20.9034	24.2225	23.5043	27.3816	21.9187	21.7573	22.2634	22.6189	20.329	23.8305	2379	3270	3244	2255	2724	2525	2789	2521	2879	2933	4266	4434	3790	3974	3254	4164	3654	5114
Unigene0000197	2.3572	3.0311	2.9094	3.4106	1.9727	2.6804	3.1646	2.2355	2.0297	1.1893	3.2438	3.6357	2.0821	2.8523	2.9848	4.6015	7.8705	7.8948	68	102	98	94	58	74	97	62	66	34	139	139	85	123	103	200	334	400
Unigene0000198	6.1712	6.0739	6.4299	6.3566	8.9282	5.9966	8.407	5.9795	5.8411	11.84	12.3447	19.7681	19.2144	15.9481	17.2765	31.1115	35.4051	26.3925	628	721	764	618	926	584	909	585	670	1194	1866	2666	2767	2426	2103	4770	5300	4717
Unigene0000199	19.3555	15.3449	14.5238	16.4827	19.0199	13.555	10.2481	10.7803	10.8823	14.8071	16.0373	14.7677	12.4685	11.256	12.3449	16.013	15.3974	14.1471	3948	3651	3459	3212	3954	2646	2221	2114	2502	2993	4859	3992	3599	3432	3012	4921	4620	5068
Unigene0000200	127.539	130.619	141.415	113.26	115.851	106.192	133.207	129.658	119.618	178.113	180.184	208.159	141.109	137.861	153.266	114.578	115.136	116.896	4110	4910	5321	3487	3805	3275	4561	4017	4345	5688	8625	8890	6435	6641	5908	5563	5458	6616
Unigene0000201	31.1902	27.9116	30.2808	42.2892	37.0714	49.0484	46.2359	47.9739	63.6424	14.7902	17.8137	15.4634	26.6023	28.6099	21.0921	31.995	29.7084	28.0223	4537	4736	5143	5877	5496	6828	7146	6709	10435	2132	3849	2981	5476	6221	3670	7012	6357	7159
Unigene0000202	0.1702	0.2918	0.379	0.1425	0.4342	1.1738	0.3844	0.3541	0.4228	0.103	0.4812	0.5651	0.2165	0.0455	0.1138	0.4519	0.4165	0.1551	5	10	13	4	13	33	12	10	14	3	21	22	9	2	4	20	18	8
Unigene0000203	49.5947	47.7643	46.6946	49.8524	55.4784	37.6855	39.4453	43.2498	32.0614	49.9907	43.709	48.574	31.0844	36.5714	40.831	46.0577	37.838	62.903	2698	3031	2966	2591	3076	1962	2280	2262	1966	2695	3532	3502	2393	2974	2657	3775	3028	6010
Unigene0000204	74.8793	80.8604	71.9256	152.262	135.991	89.7418	76.8185	89.7716	68.8195	95.9687	89.0305	62.3596	69.596	74.0453	74.1701	193.371	133.328	296.947	8342	10508	9356	16206	15441	9568	9093	9615	8642	10595	14733	9207	10972	12331	9884	32457	21850	58101
Unigene0000205	58.9843	56.6895	51.3557	41.883	58.4387	40.0258	45.304	33.4325	38.7527	40.1847	59.383	77.6702	36.322	32.3043	31.0278	42.3866	42.8252	38.3074	3072	3444	3123	2084	3102	1995	2507	1674	2275	2074	4594	5361	2677	2515	1933	3326	3281	3504
Unigene0000206	7.4887	6.159	6.6918	9.2617	11.1908	14.2718	3.7628	2.4698	6.4817	0.4915	1.093	1.516	1.3624	0.7739	0.7295	4.1892	1.3796	3.1777	369	354	385	436	562	673	197	117	360	24	80	99	95	57	43	311	100	275
Unigene0000207	580.899	471.219	310.03	413.988	361.71	182.892	215.456	212.168	149.971	192.298	219.008	259.803	154.262	186.453	172.239	208.289	239.043	269.361	17278	16349	10767	11764	10965	5206	6809	6067	5028	5668	9676	10241	6493	8290	6128	9334	10459	14071
Unigene0000208	11.8476	9.2197	13.4084	10.002	15.9491	11.385	11.1506	9.0592	8.54	11.0304	15.5485	22.8283	12.633	8.6098	13.7367	15.657	11.1221	15.2182	336	305	444	271	461	309	336	247	273	310	655	858	507	365	466	669	464	758
Unigene0000209	0.6018	0.681	0.7422	0.8315	0.6849	0.7294	0.3851	0.4006	0.5339	0.7773	0.2755	0.7447	0.5443	0.306	0.3622	0.5592	0.4582	0.4249	25	33	36	33	29	29	17	16	25	32	17	41	32	19	18	35	28	31
Unigene0000210	9.1884	9.8372	8.9532	12.2112	9.1927	8.2343	5.4649	5.5641	5.8873	5.3121	6.3505	5.0956	6.5531	5.8551	6.6768	8.1173	9.1814	7.6901	864	1079	983	1097	881	741	546	503	624	495	887	635	872	823	751	1150	1270	1270
Unigene0000211	65.2845	65.0401	66.4129	79.9854	68.0208	86.938	94.4182	113.134	112.246	135.184	72.6764	72.3823	112.055	127.725	145.735	83.365	78.2307	84.0939	12615	14660	14984	14766	13396	16077	19385	21017	24448	25886	20860	18536	30641	36893	33685	24270	22237	28539
Unigene0000212	55.4639	57.8845	58.2966	66.3857	51.5631	53.8934	54.4656	60.0016	57.245	68.9594	60.4612	52.6501	56.0676	68.8773	61.0123	53.198	53.582	54.4843	6592	8025	8090	7538	6246	6130	6878	6856	7669	8122	10674	8293	9430	12237	8674	9526	9368	11373
Unigene0000213	8.4812	8.8629	7.8336	7.4517	7.8203	7.439	11.4926	8.21	7.9361	9.5579	7.1475	7.0885	7.94	7.9514	8.9792	7.6117	7.1753	7.7017	548	668	591	460	515	460	789	510	578	612	686	607	726	768	694	741	682	874
Unigene0000214	3.4376	3.9986	4.3979	3.8371	4.1566	3.0405	2.7252	2.5222	2.6068	2.8932	1.9494	2.3571	2.7215	2.9199	2.2776	3.1526	2.7732	3.6385	241	327	360	257	297	204	203	170	206	201	203	219	270	306	191	333	286	448
Unigene0000215	5.7817	7.4901	7.0934	9.4345	9.724	6.4651	6.2049	5.0169	5.0476	4.8237	4.5831	4.1911	5.9049	11.3197	3.7343	8.4824	6.7873	12.7096	941	1422	1348	1467	1613	1007	1073	785	926	778	1108	904	1360	2754	727	2080	1625	3633
Unigene0000216	2.2826	2.1713	2.4369	1.8655	2.1782	1.5356	1.442	2.5694	1.8586	2.5558	2.8418	2.383	1.5688	1.6734	2.1696	3.0715	1.1266	2.7773	73	81	91	57	71	47	49	79	67	81	135	101	71	80	83	148	53	156
Unigene0000217	11.1305	10.5981	9.391	9.8506	8.6445	9.3426	10.6518	11.9397	10.4886	10.8849	11.5608	10.1263	11.1076	11.5199	10.7025	9.9648	10.9251	7.8841	2557	2840	2519	2162	2024	2054	2600	2637	2716	2478	3945	3083	3611	3956	2941	3449	3692	3181
Unigene0000218	135.206	161.087	191.723	125.266	179.629	214.97	148.889	118.618	163.138	105.368	161.456	174.722	116.275	81.9348	129.288	110.982	91.5453	126.23	4005	5566	6631	3545	5423	6094	4686	3378	5447	3093	7104	6859	4874	3628	4581	4953	3989	6567
Unigene0000219	70.3335	69.0603	66.9396	56.0854	72.0805	61.2788	60.8361	45.4119	52.5889	68.6553	100.551	125.516	71.7989	52.9103	88.3093	81.1639	82.721	104.061	2112	2419	2347	1609	2206	1761	1941	1311	1780	2043	4485	4995	3051	2375	3172	3672	3654	5488
Unigene0000220	23.0898	25.5094	27.1874	26.3717	26.9336	32.7512	41.8117	42.1601	37.4117	36.3326	25.1951	24.3942	31.4288	34.2794	34.6393	27.7232	25.8047	28.2535	1382	1781	1900	1508	1643	1876	2659	2426	2524	2155	2240	1935	2662	3067	2480	2500	2272	2970
Unigene0000221	62.4611	58.5397	54.2081	49.7484	47.8378	52.127	45.4366	46.0107	48.0715	47.9487	50.7981	53.8171	35.8984	38.0164	37.8254	38.5893	32.1904	37.1616	19948	21808	20214	15179	15571	15932	15418	14127	17305	15175	24098	22778	16224	18149	14450	18568	15123	20844
Unigene0000222	14.8757	16.1412	18.6942	15.9193	15.8126	15.5245	18.8706	19.2763	17.0981	23.0725	19.138	17.4969	17.4719	23.191	19.9193	14.1804	12.4533	11.9433	1607	2034	2358	1643	1741	1605	2166	2002	2082	2470	3071	2505	2671	3745	2574	2308	1979	2266
Unigene0000223	0.3103	0.5054	0.9568	0.4547	0.3654	0.1621	0.4089	0.1291	0.3028	0.595	0.5849	0.6556	0.307	0.519	0.6226	0.4325	0.5907	0.9894	10	19	36	14	12	5	14	4	11	19	28	28	14	25	24	21	28	56
Unigene0000224	105.199	105.244	95.9853	98.4493	93.7561	92.9668	92.5876	87.0406	86.512	108.263	104.435	113.936	95.3244	100.362	102.033	111.444	103.666	125.598	12349	14411	13156	11041	11217	10444	11548	9823	11447	12594	18210	17725	15835	17611	14327	19710	17901	25894
Unigene0000225	83.232	94.5526	100.442	95.0618	106.141	82.7255	66.2642	53.0132	64.5771	66.0333	106.032	111.192	76.1598	71.3124	70.8728	88.5145	78.1266	58.9182	2479	3285	3493	2705	3222	2358	2097	1518	2168	1949	4691	4389	3210	3175	2525	3972	3423	3082
Unigene0000226	50.572	42.299	34.9688	39.8913	49.987	31.2594	27.8219	22.3464	23.6826	26.5501	41.334	43.147	38.7718	33.3568	33.7878	50.2642	54.6415	50.8479	5134	5009	4145	3869	5172	3037	3001	2181	2710	2671	6233	5805	5570	5062	4103	7688	8160	9066
Unigene0000227	36.6451	32.5787	32.547	30.8312	41.3897	27.6355	24.0285	21.0996	21.7061	21.3211	32.7701	39.1929	31.961	27.2874	30.1445	42.7529	44.2865	39.1193	999	1036	1036	803	1150	721	696	553	667	576	1327	1416	1233	1112	983	1756	1776	1873
Unigene0000228	0.3583	0.4914	0.4909	0.825	0.3515	1.722	1.2476	1.5651	2.7652	5.1698	4.6549	6.0284	1.8481	0.1917	2.8753	2.9961	1.4613	0.6936	10	16	16	22	10	46	37	42	87	143	193	223	73	8	96	126	60	34
Unigene0000229	1.3304	0.9332	0.9116	1.9243	1.3291	1.466	1.662	1.3839	1.0945	1.9284	0.5374	0.7484	0.9573	0.7606	1.2336	0.7386	0.7564	0.8677	55	45	44	76	56	58	73	55	51	79	33	41	56	47	61	46	46	63
Unigene0000230	30.3739	35.1808	39.6673	30.7866	28.829	27.769	29.1613	30.1813	30.2356	37.7936	34.8268	30.5279	23.3612	29.5859	27.5223	28.3213	26.6423	23.0967	1991	2690	3036	1928	1926	1742	2031	1902	2234	2455	3391	2652	2167	2899	2158	2797	2569	2659
Unigene0000231	6.1549	5.9016	6.6489	12.6379	13.7193	12.0336	19.3565	16.1056	14.5929	2.6186	3.9848	4.2073	2.9249	2.5967	3.2989	2.5479	3.1782	3.5045	287	321	362	563	652	537	959	722	767	121	276	260	193	181	184	179	218	287
Unigene0000232	0.1962	0.0981	0.126	0.2139	0.0642	0.1452	0.1462	0.1701	0.1596	0.198	0.1101	0.0864	0	0.1477	0.0342	0.0814	0.0111	0.121	24	14	18	25	8	17	19	20	22	24	20	14	0	27	5	15	2	26
Unigene0000233	34.5963	37.6103	38.2578	45.1512	35.5387	42.6842	34.8244	36.7501	40.3948	33.2079	31.7897	27.8992	40.9427	41.8375	33.763	42.6603	40.8919	34.6842	3812	4834	4922	4753	3991	4501	4077	3893	5017	3626	5203	4074	6384	6891	4450	7082	6628	6712
Unigene0000234	23.3381	22.5042	22.1219	21.4698	19.492	17.8351	14.6779	14.5503	14.9177	16.7847	19.5398	18.1982	18.3879	18.2776	14.8449	23.5401	25.1632	19.8262	4880	5489	5401	4289	4154	3569	3261	2925	3516	3478	6069	5043	5441	5713	3713	7416	7740	7281
Unigene0000235	15.8456	16.5517	15.9754	18.9935	17.9701	16.1349	14.436	14.3031	14.6836	21.0479	23.809	21.4617	25.4225	26.5596	25.4492	30.0539	28.723	28.1168	2156	2627	2538	2469	2492	2101	2087	1871	2252	2838	4812	3870	4895	5402	4142	6161	5749	6719
Unigene0000236	13.6965	15.9669	14.5736	17.3012	15.017	15.18	20.6691	19.458	17.2026	22.2726	20.1721	17.8157	18.4867	21.7974	20.2552	13.8182	15.9086	18.1282	3346	4550	4157	4038	3739	3549	5365	4570	4737	5392	7320	5768	6391	7960	5919	5086	5717	7778
Unigene0000237	15.6877	13.1039	11.3395	16.8236	14.6418	11.1887	13.1971	16.9246	15.149	13.841	11.5491	11.5081	12.3949	11.9803	13.4606	12.928	14.7083	12.3065	2769	2698	2337	2837	2634	1890	2475	2872	3014	2421	3028	2692	3096	3161	2842	3438	3819	3815
Unigene0000238	14.803	13.8564	16.8679	15.1633	18.1553	17.5281	12.5627	13.9498	14.5639	11.8949	4.6918	3.7789	9.641	10.6011	7.4657	12.2185	14.2918	17.7996	1404	1533	1868	1374	1755	1591	1266	1272	1557	1118	661	475	1294	1503	847	1746	1994	2965
Unigene0000239	2.0766	1.8169	1.7785	2.0616	3.4028	3.0199	1.8738	0.8907	0.9117	0.9938	1.5565	1.9385	0.4236	0.5442	0.7159	1.3215	1.3389	1.414	97	99	97	92	162	135	93	40	48	46	108	120	28	38	40	93	92	116
Unigene0000240	45.9708	41.9305	39.1028	39.319	44.545	40.9221	41.0902	40.3051	47.7858	34.9253	43.5354	42.0862	39.858	37.914	35.556	42.2776	49.0058	45.1662	3221	3427	3199	2632	3181	2744	3059	2715	3774	2425	4531	3908	3952	3971	2980	4463	5051	5558
Unigene0000241	158.392	159.466	167.174	155.672	161.717	130.131	130.218	114.273	120.063	199.779	201.657	180.405	176.14	185.986	206.868	189.183	179.277	165.497	16286	19126	20070	15292	16947	12805	14226	11296	13915	20356	30799	24583	25629	28586	25443	29307	27116	29886
Unigene0000242	0.0197	0.0337	0.0337	0	0.0386	0	0.037	0	0.0698	0.0198	0	0.1187	1.8757	2.5648	2.1697	2.1924	2.0583	1.9591	1	2	2	0	2	0	2	0	4	1	0	8	135	195	132	168	154	175
Unigene0000243	44.3853	45.3548	43.7728	57.2488	55.2653	63.5973	86.7612	92.5753	90.7746	90.0987	65.4168	71.9255	92.238	102.68	91.7111	76.1198	96.9312	114.159	13274	15822	15285	16357	16845	18202	27569	26617	30600	26702	29060	28507	39036	45903	32808	34298	42643	59961
Unigene0000244	27.4695	24.3373	24.352	29.973	27.3702	29.1485	40.5423	42.4973	41.3793	31.2949	20.4706	18.2232	51.5155	49.9235	55.2458	52.3454	51.7069	52.8206	1225	1266	1268	1277	1244	1244	1921	1822	2080	1383	1356	1077	3251	3328	2947	3517	3392	4137
Unigene0000245	5.9224	6.8194	5.4684	5.4847	6.2647	8.5259	8.0433	7.0278	7.7904	5.9151	6.6672	6.7919	6.7143	5.7374	5.6928	9.3566	6.7427	5.1121	781	1049	842	691	842	1076	1127	891	1158	773	1306	1187	1253	1131	898	1859	1308	1184
Unigene0000246	0.9067	1.2075	1.4975	0.8134	1.112	0.9305	0.6705	0.9936	0.948	0.7025	0.7085	1.0018	0.7551	1.0289	0.4873	0.8812	1.1556	0.8573	56	87	108	48	70	55	44	59	66	43	65	82	66	95	36	82	105	93
Unigene0000247	0	0	0.2473	0.34	0.6374	0	0.3397	0.1502	0.4803	0.2185	0.5588	0.3812	1.0456	0.338	0.5431	0.8384	1.3493	0.8219	0	0	8	9	18	0	10	4	15	6	23	14	41	14	18	35	55	40
Unigene0000248	6.2703	6.9201	6.0183	6.2992	8.9809	6.2884	4.8839	3.8233	4.1881	1.3819	2.4503	2.1209	3.6925	2.6036	2.1088	2.4875	3.0377	2.6469	174	224	195	167	254	167	144	102	131	38	101	78	145	108	70	104	124	129
Unigene0000249	0.8291	0.66	0.7101	0.7438	1.2202	1.3614	0.6688	0.3696	0.5779	0.239	0.3987	0.2681	1.0881	0.1585	1.1882	0.6289	0.3221	0.843	14	13	14	12	21	22	12	6	11	4	10	6	26	4	24	16	8	25
Unigene0000250	15.4338	18.919	20.1479	14.5667	14.9249	13.8443	14.9066	13.3815	14.8768	22.392	20.6581	18.5447	16.481	23.2612	18.9565	15.0369	15.7171	11.2639	763	1091	1163	688	752	655	783	636	829	1097	1517	1215	1153	1719	1121	1120	1143	978
Unigene0000251	84.8559	93.1928	104.463	94.6224	90.0121	86.354	88.8814	94.4172	89.3606	117.225	108.492	121.277	88.9136	92.0755	100.429	78.1535	72.5707	88.0503	4561	5843	6556	4859	4931	4442	5076	4879	5414	6244	8662	8639	6763	7398	6457	6329	5738	8312
Unigene0000252	9.196	9.1071	8.6429	9.397	9.4786	6.7901	7.1642	8.2437	8.0094	10.4432	9.9552	11.12	10.1293	10.4054	10.8603	9.696	10.7982	8.8181	1643	1898	1803	1604	1726	1161	1360	1416	1613	1849	2642	2633	2561	2779	2321	2610	2838	2767
Unigene0000253	1.3076	0.9172	0.509	1.182	1.283	0.3726	0.6713	0.9273	0.6855	1.8293	1.0203	1.5697	1.05	0.7555	0.9441	0.5917	0.3838	0.3215	44	36	20	38	44	12	24	30	26	61	51	70	50	38	38	30	19	19
Unigene0000254	16.7894	17.5645	16.8132	16.5848	17.6883	15.8597	15.6223	15.0938	14.8809	18.6325	14.1086	15.6456	18.5116	19.7549	17.8584	17.677	18.0833	17.1936	2115	2581	2473	1996	2271	1912	2091	1828	2113	2326	2640	2612	3300	3720	2691	3355	3351	3804
Unigene0000255	27.4236	23.8084	26.6514	28.4905	30.2056	21.1791	16.9455	15.239	16.3897	7.946	9.9498	9.4037	8.6248	9.5071	8.678	11.3875	10.9425	19.9772	3622	3668	4110	3595	4066	2677	2378	1935	2440	1040	1952	1646	1612	1877	1371	2266	2126	4634
Unigene0000256	21.583	22.0367	21.7737	19.9662	27.0052	18.9821	17.0384	14.7382	16.5057	19.7234	27.5935	27.2729	20.1917	19.2722	18.9868	27.0173	25.7747	23.2482	1377	1640	1622	1217	1756	1159	1155	904	1187	1247	2615	2306	1823	1838	1449	2597	2419	2605
Unigene0000257	56.7239	51.1993	33.4638	46.8995	32.5385	40.0011	86.0053	100.507	99.8066	124.762	109.308	81.8589	54.0346	80.5591	85.9327	64.7048	70.388	108.917	5807	6114	4000	4587	3395	3919	9355	9892	11517	12657	16622	11106	7828	12328	10523	9980	10600	19583
Unigene0000258	10.4075	8.8608	9.788	9.7311	13.4279	11.4927	7.9576	6.3909	9.7417	7.4113	16.4611	17.4904	13.4305	9.6107	14.0918	25.4672	19.508	15.4521	581	577	638	519	764	614	472	343	613	410	1365	1294	1061	802	941	2142	1602	1515
Unigene0000259	120.598	115.726	125.909	121.457	136.099	121.763	100.584	84.9961	98.5	84.0262	112.086	117.912	93.1124	84.796	94.3	119.174	115.634	100.907	11026	12342	13441	10609	12682	10654	9771	7471	10151	7613	15222	14287	12047	11589	10313	16416	15552	16203
Unigene0000260	0.3481	0.3623	0.4791	0.6506	0.2683	0.4546	0.3042	0.2974	0.375	0.2007	0.1841	0.1501	0.3162	0.2744	0.2079	0.5116	0.2282	0.2336	28	34	45	50	22	35	26	23	34	16	22	16	36	33	20	62	27	33
Unigene0000261	23.8626	26.5977	24.7368	23.8118	25.8246	23.1785	23.0913	27.7268	24.3941	36.5438	31.4083	34.2838	30.8009	35.4961	31.504	22.0286	21.6765	25.3798	1136	1477	1375	1083	1253	1056	1168	1269	1309	1724	2221	2163	2075	2526	1794	1580	1518	2122
Unigene0000262	10.6914	12.5378	10.6108	11.226	12.4693	11.3473	10.3472	11.8376	10.6632	12.519	12.3469	11.175	13.2927	15.3503	12.1	12.8423	11.3248	10.9594	636	870	737	638	756	646	654	677	715	738	1091	881	1119	1365	861	1151	991	1145
Unigene0000263	14.5936	14.6427	16.1674	11.9884	14.7284	12.1765	9.7033	8.4583	10.1289	14.1037	18.5007	20.9141	13.3012	12.3248	13.4445	13.8787	12.845	10.8517	804	941	1040	631	827	642	568	448	629	770	1514	1527	1037	1015	886	1152	1041	1050
Unigene0000264	5.7567	6.6308	7.168	6.829	8.1683	6.4626	5.807	7.2008	6.875	7.1199	6.3996	5.7583	7.1451	7.7417	6.5402	7.8867	6.6528	8.1944	390	524	567	442	564	419	418	469	525	478	644	517	685	784	530	805	663	975
Unigene0000265	18.8399	19.2068	23.9851	8.2433	8.8929	13.6207	4.6326	4.2018	5.4208	1.7813	2.0339	1.8186	2.5907	2.2482	2.696	1.9827	0.8769	2.1647	555	660	825	232	267	384	145	119	180	52	89	71	108	99	95	88	38	112
Unigene0000266	3.4117	4.3601	2.7867	2.017	3.8434	2.3106	2.2596	2.4972	2.9707	2.3589	4.6574	4.3144	2.902	2.7684	3.5652	2.516	1.8683	3.0397	108	161	103	61	124	70	76	76	106	74	219	181	130	131	135	120	87	169
Unigene0000267	4.0421	4.3117	4.4132	6.5563	6.9178	5.0136	5.0821	3.8674	5.3791	5.6669	5.7021	6.4027	5.244	6.1306	3.2373	4.137	4.2266	4.7963	262	326	334	406	457	311	350	241	393	364	549	550	481	594	251	404	403	546
Unigene0000268	57.1185	60.6004	61.4993	59.1868	66.0525	62.2636	61.8192	68.7893	63.3784	76.1909	63.6572	61.4382	68.7366	72.6167	76.8028	66.2361	58.401	77.6246	4188	5183	5265	4146	4936	4369	4816	4849	5238	5536	6933	5970	7132	7959	6736	7317	6299	9996
Unigene0000269	101.506	104.508	99.841	110.289	93.7695	87.7315	89.4227	100.742	81.0799	107.749	87.3663	72.6462	95.8053	115.001	95.457	115.198	111.984	107.232	20242	24310	23247	21012	19058	16743	18947	19314	18225	21293	25879	19199	27036	34281	22770	34611	32850	37556
Unigene0000270	3.0207	3.4597	2.4008	3.3642	4.0783	2.0706	1.6831	0.7792	0.9862	1.7314	2.4078	3.0817	1.2637	1.3741	0.8687	2.3418	2.1521	1.376	125	167	116	133	172	82	74	31	46	71	148	169	74	85	43	146	131	100
Unigene0000271	14.3282	11.9646	13.5922	14.1045	14.316	24.6864	36.3176	28.4761	36.4657	20.3195	15.6988	17.6946	21.1777	20.1655	21.1496	17.9603	18.3355	20.8689	1310	1276	1451	1232	1334	2160	3528	2503	3758	1841	2132	2144	2740	2756	2313	2474	2466	3351
Unigene0000272	5.6322	5.4481	6.8615	4.5081	7.5652	4.5004	4.6772	4.4173	3.3935	6.4433	5.6977	7.3633	6.5127	4.0901	4.9351	5.8772	5.4053	6.6709	187	211	266	143	256	143	165	141	127	212	281	324	306	203	196	294	264	389
Unigene0000273	24.9747	25.2081	26.0468	23.9616	21.6935	20.054	12.0835	12.1679	13.5199	14.4949	20.7333	14.2813	7.2543	6.9917	7.2294	6.9193	6.8163	5.324	1883	2217	2293	1726	1667	1447	968	882	1149	1083	2322	1427	774	788	652	786	756	705
Unigene0000274	9.3463	6.5438	4.6553	4.638	6.7678	4.9206	3.3008	3.5267	2.9682	5.8381	7.6568	7.384	7.4476	7.6085	8.3234	4.7449	6.8109	3.9734	1042	851	606	494	769	525	391	378	373	645	1268	1091	1175	1268	1110	797	1117	778
Unigene0000275	23.629	24.2369	23.5665	23.7715	27.0928	16.7826	20.0993	17.4686	15.9241	24.4942	31.451	28.4512	17.99	21.5583	17.2404	29.8724	31.1894	23.3999	3191	3818	3716	3067	3729	2169	2884	2268	2424	3278	6309	5092	3438	4352	2785	6078	6196	5550
Unigene0000276	28.796	25.3709	23.8363	26.6395	27.544	23.6102	27.6337	29.0746	25.6805	31.9397	35.891	34.2809	34.1702	33.9559	33.7039	27.0789	28.9431	26.2411	3822	3928	3694	3378	3726	2999	3897	3710	3842	4201	7076	6030	6418	6737	5351	5415	5651	6117
Unigene0000277	16.3972	21.1345	16.9433	25.7247	26.279	16.2989	22.5222	22.1605	18.5298	18.1206	17.9542	25.6353	30.8632	25.3235	24.1083	36.5891	31.423	47.981	431	648	520	646	704	410	629	560	549	472	701	893	1148	995	758	1449	1215	2215
Unigene0000278	1.6409	2.1882	1.3429	2.0992	1.2164	1.105	1.9905	2.0861	1.2293	2.7597	1.8411	1.5683	1.8037	1.9515	1.006	1.0649	2.1318	3.9448	45	70	43	55	34	29	58	55	38	75	75	57	70	80	33	44	86	190
Unigene0000279	30.9862	29.7848	28.7937	30.4019	31.0518	45.7401	32.5171	26.3167	26.7591	26.9985	25.7889	23.6211	17.8568	21.4303	17.6818	27.2646	29.3967	33.0721	4965	5567	5387	4654	5071	7014	5536	4054	4833	4287	6138	5016	4049	5133	3389	6582	6929	9307
Unigene0000280	0.5275	0.4256	0.1329	0.2598	0.8525	0.454	0.2336	0.4842	0.2202	0.2505	0.7939	0.7961	0.2193	0.1868	0.3891	0.2472	0.4641	0.5301	17	16	5	8	28	14	8	15	8	8	38	34	10	9	15	12	22	30
Unigene0000281	244.182	232.469	276.73	234.908	305.112	233.877	197.254	167.599	193.251	191.813	314.75	356.344	207.959	151.174	218.955	160.45	182.011	123.125	7700	8551	10189	7077	9806	7058	6609	5081	6869	5994	14743	14892	9280	7126	8259	7623	8443	6819
Unigene0000282	12.2972	13.0032	12.0121	12.4729	14.4684	11.8517	9.8644	9.9025	10.4679	6.7573	9.3515	9.2126	5.9161	6.4393	6.8716	8.0065	7.9971	9.2668	2099	2589	2394	2034	2517	1936	1789	1625	2014	1143	2371	2084	1429	1643	1403	2059	2008	2778
Unigene0000283	14.4743	14.1064	9.6537	9.9679	13.4368	6.8467	9.4982	6.0156	6.2056	33.2305	24.9708	20.4206	21.8189	29.6618	66.2178	31.7227	20.1159	18.1862	1374	1562	1070	904	1300	622	958	549	664	3126	3521	2569	2931	4209	7519	4537	2809	3032
Unigene0000284	0	0	0	0	0	0	0	0	0	0	0	0	1.0127	0.6731	0.7138	0.7893	0.8913	1.2153	0	0	0	0	0	0	0	0	0	0	0	0	47	33	28	39	43	70
Unigene0000285	21.5503	22.7481	22.4439	20.4978	20.9174	24.5367	23.5414	20.7769	19.7505	18.5398	15.1193	13.1579	19.0342	22.7473	18.202	20.1999	17.5786	18.3726	2421	2981	2944	2200	2395	2638	2810	2244	2501	2064	2523	1959	3026	3820	2446	3419	2905	3625
Unigene0000286	26.8909	40.7425	28.0772	38.5534	63.9956	30.0466	42.8133	35.593	32.4489	25.6655	29.5858	33.4515	25.3923	16.9572	20.8685	22.2428	23.4512	28.2799	1255	2218	1530	1719	3044	1342	2123	1597	1707	1187	2051	2069	1677	1183	1165	1564	1610	2318
Unigene0000287	15.4963	16.0332	16.4616	18.1394	16.1583	16.1963	19.5538	20.1234	20.2074	20.7768	17.0486	16.8044	20.9744	24.4641	17.6492	23.6044	23.8596	19.1551	4065	4906	5042	4546	4320	4066	5450	5075	5975	5401	6643	5842	7786	9593	5538	9329	9207	8825
Unigene0000288	239.519	231.167	203.987	195.212	223.429	204.696	235.839	207.446	182.396	167.883	245.628	404.315	141.669	123.897	138.715	145.29	155.289	193.788	10350	11652	10292	8059	9840	8465	10828	8618	8884	7189	15766	23154	8663	8003	7170	9459	9871	14707
Unigene0000289	1.2194	1.3938	1.0327	0.9076	1.675	1.1609	1.0201	0.8455	0.7813	0.6016	0.9486	1.0223	1.0053	0.9789	0.4644	1.4928	1.0315	1.1186	90	120	89	64	126	82	80	60	65	44	104	100	105	108	41	166	112	145
Unigene0000290	43.6031	61.9724	83.7151	43.3493	55.0616	81.141	78.5344	74.526	91.1211	32.6905	36.4505	44.922	28.1723	21.5288	21.55	18.5263	15.7639	20.694	1634	2709	3663	1552	2103	2910	3127	2685	3849	1214	2029	2231	1494	1206	966	1046	869	1362
Unigene0000291	281.305	253.878	288.878	393.22	296.887	525.705	344.98	330.708	350.376	298.346	297.532	241.864	331.187	374.92	310.897	544.427	542.309	504.411	9214	9700	11048	12305	9911	16479	12006	10414	12936	9684	14476	10499	15351	18357	12181	26867	26130	29017
Unigene0000292	10.1921	11.3299	12.1649	12.3075	15.8159	16.3777	20.1375	20.075	23.7169	16.2055	16.4077	15.8539	28.8859	30.7949	26.1056	25.7399	20.7038	26.2654	846	1097	1179	976	1338	1301	1776	1602	2219	1333	2023	1744	3393	3821	2592	3219	2528	3829
Unigene0000293	47.7793	53.561	53.4748	43.6527	47.4854	44.3897	60.2452	59.8488	59.0503	72.5729	76.3187	86.1109	63.2766	53.2539	70.0632	48.3686	47.9959	58.1515	2399	3137	3135	2094	2430	2133	3214	2889	3342	3611	5692	5730	4496	3997	4208	3659	3545	5128
Unigene0000294	101.576	112.976	117.894	104.281	127.207	107.184	112.578	99.9787	105.136	136.861	146.35	167.607	123.278	105.207	123.109	114.302	97.8486	142.8	7613	9877	10317	7467	9717	7688	8965	7204	8882	10165	16293	16648	13075	11787	11037	12907	10788	18797
Unigene0000295	0.4978	0.8801	1.1723	0.7489	0.9768	1.1378	1.0541	0.7119	0.6072	0.3767	1.2985	1.9953	0.5716	0.5827	0.2341	0.7433	0.3595	0.496	16	33	44	23	32	35	36	22	22	12	62	85	26	28	9	36	17	28
Unigene0000296	19.7097	20.8279	23.6842	23.6196	32.5006	28.0554	15.7487	12.5099	18.5564	8.5239	10.9807	13.5063	8.3425	6.2697	7.6165	12.4145	9.7071	10.4093	980	1208	1375	1122	1647	1335	832	598	1040	420	811	890	587	466	453	930	710	909
Unigene0000297	7.5037	5.964	1.6652	2.7346	3.8451	4.952	5.1465	3.3495	9.7025	0.4905	9.3669	6.235	1.4169	18.636	9.0159	6.6137	5.2662	11.3298	247	229	64	86	129	156	180	106	360	16	458	272	66	917	355	328	255	655
Unigene0000298	18.8927	18.5286	18.2826	18.3696	25.3407	18.6164	13.2597	11.1984	13.0535	6.7171	7.0453	9.2243	7.7142	5.8005	6.5713	10.0118	8.8612	10.1837	1632	1867	1844	1516	2231	1539	1217	930	1271	575	904	1056	943	749	679	1303	1126	1545
Unigene0000299	53.2033	57.7616	53.3508	59.3217	52.0377	73.4033	71.3612	80.1165	90.9755	43.4038	46.6032	47.2977	60.7973	57.1682	48.4308	65.2568	67.759	45.8069	4782	6056	5599	5094	4767	6314	6815	6923	9217	3866	6222	5634	7733	7681	5207	8837	8959	7231
Unigene0000300	1.8027	1.0303	1.5268	1.2789	1.7294	0.8581	0.7352	1	0.462	0.7074	1.0788	1.33	0.3963	0.4824	0.8038	0.7179	1.0485	1.5054	90	60	89	61	88	41	39	48	26	35	80	88	28	36	48	54	77	132
Unigene0000301	43.0758	37.9531	40.2771	31.7387	37.4418	33.4543	25.1939	23.2837	25.5457	38.3069	48.5411	52.8773	20.9816	24.7728	34.8173	35.9533	27.6797	29.6512	1297	1333	1416	913	1149	964	806	674	867	1143	2171	2110	894	1115	1254	1631	1226	1568
Unigene0000302	24.2401	21.5022	22.8365	21.8131	22.7596	20.7205	14.5756	18.1747	16.6365	15.2201	21.8492	16.0043	14.893	15.5178	13.1157	15.1951	16.1808	11.7699	720	745	792	619	689	589	460	519	557	448	964	630	626	689	466	680	707	614
Unigene0000303	4.3086	3.2914	2.3908	3.6586	4.2428	2.8516	2.5685	2.5214	2.2338	2.9196	3.1059	2.3542	3.1939	2.4272	2.6475	4.2143	3.9496	4.2252	551	491	357	447	553	349	349	310	322	370	590	399	578	464	405	812	743	949
Unigene0000304	183.553	135.172	115.664	123.635	124.99	90.2479	66.882	68.1811	64.6175	68.969	67.0034	47.8651	107.296	106.677	111.079	85.0487	96.4616	72.5609	11285	9694	8303	7262	7832	5310	4369	4030	4478	4202	6119	3900	9335	9804	8169	7878	8724	7835
Unigene0000305	76.1383	78.5787	83.5997	83.8326	68.9075	85.0641	86.6298	96.5739	88.9437	93.4782	66.0109	56.1304	76.0476	94.6737	77.0739	71.8691	74.5537	65.911	12268	14769	15728	12905	11316	13117	14831	14960	16154	14926	15799	11986	17340	22803	14855	17447	17671	18652
Unigene0000306	165.758	181.107	177.675	164.001	197.364	154.648	211.41	173.614	147.491	270.01	401.601	452.253	270.683	182.051	313.605	254.29	224.113	341.11	6758	8613	8458	6388	8201	6034	9158	6805	6778	10909	24321	24436	15617	11095	15294	15620	13441	24425
Unigene0000307	5.5899	5.0331	3.2897	4.2493	5.025	5.7104	3.6739	3.6705	4.4605	4.1282	3.9735	5.6082	4.1708	3.9275	4.0466	4.6429	3.5028	4.5875	179	188	123	130	164	175	125	113	161	131	189	238	189	188	155	224	165	258
Unigene0000308	5.3908	8.4392	5.3052	9.1123	8.706	6.8575	7.3111	7.2094	5.1093	12.1976	13.0516	10.2324	6.8854	8.9374	10.9169	11.712	10.129	11.7439	161	294	185	260	265	196	232	207	172	361	579	405	291	399	390	527	445	616
Unigene0000309	368.555	327.206	174.188	142.292	166.594	92.9333	148.086	125.582	77.11	128.633	218.375	290.396	267.266	217.212	262.406	206.119	269.082	158.898	11487	11896	6339	4237	5292	2772	4904	3763	2709	3973	10110	11995	11788	10120	9783	9679	12337	8698
Unigene0000310	27.1607	29.2203	29.2604	28.3929	28.2496	28.1081	32.1613	30.4724	29.6527	33.3038	28.034	27.0573	31.2523	33.9525	30.4514	29.6655	30.1874	28.1099	7810	9801	9824	7800	8279	7735	9826	8424	9611	9490	11974	10311	12717	14594	10474	12852	12769	14196
Unigene0000311	18.4527	19.2241	16.2511	16.6111	16.3651	11.5389	18.4636	13.2356	13.2289	22.9935	26.0239	26.1929	14.6904	15.7232	16.1461	13.5581	15.1621	15.7877	3215	3907	3306	2765	2906	1924	3418	2217	2598	3970	6735	6048	3622	4095	3365	3559	3886	4831
Unigene0000312	21.5556	36.9876	26.1365	22.4203	27.4113	21.1759	25.6548	21.2207	20.84	25.794	36.1991	38.2676	24.5397	18.9391	28.6056	20.5256	19.984	25.7257	635	1271	899	631	823	597	803	601	692	753	1584	1494	1023	834	1008	911	866	1331
Unigene0000313	4.4729	4.8859	3.6248	3.675	3.9875	2.7641	3.0102	3.777	2.9868	3.1304	4.0797	3.3025	2.9059	2.4774	4.1213	2.3303	4.2831	7.1611	186	237	176	146	169	110	133	151	140	129	252	182	171	154	205	146	262	523
Unigene0000314	10.8099	9.045	8.7319	11.4354	12.7446	12.0278	7.5266	6.6506	8.2275	3.9817	4.7762	5.2591	3.6566	3.8406	3.6839	5.1613	6.7677	4.6955	1126	1099	1062	1138	1353	1199	833	666	966	411	739	726	539	598	459	810	1037	859
Unigene0000315	81.5917	74.6274	69.7942	98.6598	86.2104	80.4233	86.4698	97.0098	80.5047	89.3262	65.1264	54.6903	94.1593	106.363	84.1926	97.5842	110.486	137.788	4110	4385	4105	4748	4426	3877	4628	4698	4571	4459	4873	3651	6712	8009	5073	7406	8187	12190
Unigene0000316	33.2816	30.6269	30.5501	31.3295	30.4456	31.3046	30.1089	32.3902	29.77	33.5847	36.6036	37.4001	27.2831	31.8536	31.0373	29.4898	31.8277	30.9109	1212	1301	1299	1090	1130	1091	1165	1134	1222	1212	1980	1805	1406	1734	1352	1618	1705	1977
Unigene0000317	48.0776	50.2636	48.6927	48.7795	43.5546	43.2517	51.6775	49.1155	43.2428	48.3203	34.3281	30.85	40.4069	47.0429	42.1332	36.2755	36.5865	39.4063	3977	4850	4703	3855	3672	3424	4542	3906	4032	3961	4218	3382	4730	5817	4169	4521	4452	5725
Unigene0000318	0.2528	0.2649	0.0722	0.3528	0.2756	0.2348	0.0793	0.0584	0.0997	0.7936	1.0967	1.5683	0.3176	0.8455	1.268	0.6152	0.611	0.9116	9	11	3	12	10	8	3	2	4	28	58	74	16	45	54	33	32	57
Unigene0000319	4.4825	3.6671	4.2997	5.8045	6.0316	5.2191	5.5326	5.9946	6.0332	2.7398	2.1382	3.2373	3.8463	3.4185	2.4839	3.8252	3.7524	3.8211	350	334	392	433	480	390	459	450	531	212	248	335	425	399	232	450	431	524
Unigene0000320	0.4931	1.7558	0.6172	1.2704	0.4838	0.6341	0.357	0.4734	0.2019	0.3445	0.7915	1.1734	0.3216	0.2537	0.3171	0.3524	0.6188	0.7342	13	54	19	32	13	16	10	12	6	9	31	41	12	10	10	14	24	34
Unigene0000321	3.6231	2.9766	3.103	3.1287	2.9032	3.5335	3.1542	3.8628	2.5447	9.9629	9.0858	10.3203	8.7263	10.1192	10.7274	10.2002	8.682	8.7503	120	115	120	99	98	112	111	123	95	327	447	453	409	501	425	509	423	509
Unigene0000322	1.9861	1.6504	1.9723	1.0968	2.1998	1.6934	1.7202	1.3815	0.9729	2.0165	1.8785	2.9605	1.8082	1.0841	2.1188	1.9572	1.6981	2.345	163	158	189	86	184	133	150	109	90	164	229	322	210	133	208	242	205	338
Unigene0000323	86.031	88.6111	86.9763	96.4998	88.3093	79.8184	83.0419	79.058	68.0193	75.2086	55.4499	44.988	60.1162	72.9484	63.3762	67.6497	69.6718	81.2439	6994	8403	8256	7495	7317	6210	7173	6179	6233	6059	6696	4847	6916	8865	6163	8286	8332	11600
Unigene0000324	0	0.1043	0.1042	0.0637	0	0	0	0	0.4318	0.3683	0.2048	0.1836	0	0	0	0.1211	0.1654	0.1386	0	2	2	1	0	0	0	0	8	6	5	4	0	0	0	3	4	4
Unigene0000325	0.9155	1.0062	0.8042	1.7445	2.0268	1.0547	1.8116	1.3185	1.2703	0.7817	1.3748	1.1336	0.6303	0.7695	0.4121	0.592	0.6702	0.695	39	50	40	71	88	43	82	54	61	33	87	64	38	49	21	38	42	52
Unigene0000326	14.3684	13.7917	14.3437	10.2995	7.2297	10.6829	8.423	7.7282	9.5059	13.6938	13.8482	14.8496	11.7698	14.6851	10.318	9.4349	11.7295	9.9904	936	1048	1091	641	480	666	583	484	698	884	1340	1282	1085	1430	804	926	1124	1143
Unigene0000327	0.574	0.6114	0.5363	1.7295	1.5189	1.3267	1.3096	0.9589	1.0802	0.7021	1.2412	0.8925	0.6146	0.8145	0.1309	0.4041	0.6267	0.5645	33	41	36	95	89	73	80	53	70	40	106	68	50	70	9	35	53	57
Unigene0000328	12.4227	13.1467	13.1699	10.4375	11.1428	9.7355	6.7465	6.6878	7.4764	8.5125	10.4257	10.6277	8.2388	8.9056	9.3678	10.7078	10.4363	8.9993	1480	1827	1832	1188	1353	1110	854	766	1004	1005	1845	1678	1389	1586	1335	1922	1829	1883
Unigene0000329	287.52	287.946	287.47	332.257	254.787	296.675	303.728	333.708	295.878	449.012	365.858	281.906	282.674	378.027	364.155	292.098	278.696	293.167	11266	13161	13152	12438	10175	11125	12645	12571	13068	17435	21294	14639	15674	22142	17068	17244	16064	20175
Unigene0000330	0.2241	0.6206	0.059	0.5412	0.0338	0.1981	0.1135	0.3048	0.3364	0.2783	0.3713	0.3251	0.0731	0.3574	0.2738	0.4804	0.3749	0.1864	13	42	4	30	2	11	7	17	22	16	32	25	6	31	19	42	32	19
Unigene0000331	56.8441	56.393	59.6818	61.0746	58.012	57.2594	60.6715	65.0467	61.5929	66.9497	62.1289	60.94	52.4342	51.7936	62.4444	52.98	47.4196	63.6204	2417	2797	2963	2481	2514	2330	2741	2659	2952	2821	3924	3434	3155	3292	3176	3394	2966	4751
Unigene0000332	1.1112	0.9806	0.8957	0.7526	1.3789	0.9562	0.6459	0.6459	0.7249	0.6266	1.5181	0.6905	0.4619	1.0494	0.847	1.4317	0.9553	1.4142	34	35	32	22	43	28	21	19	25	19	69	28	20	48	31	66	43	76
Unigene0000333	0.1019	0.0874	0.2618	0.32	0.0333	0.4259	0.5595	0.424	0.5726	0.5999	0.7432	0.487	0.6121	0.7045	0.6106	0.9131	1.0161	0.9381	6	6	18	18	2	24	35	24	38	35	65	38	51	62	43	81	88	97
Unigene0000334	0.9404	1.1421	1.3558	1.214	1.3841	1.7524	0.7376	1.0434	0.9595	1.2179	0.4854	0.6268	0.5317	0.5662	0.3407	0.4369	0.4688	0.6069	60	85	101	74	90	107	50	64	69	77	46	53	48	54	26	42	44	68
Unigene0000335	78.9598	78.628	85.7064	78.8179	84.5895	83.0478	97.3691	102.07	89.0965	106.407	64.6563	56.0615	87.5686	98.4737	87.1247	64.9485	67.7092	75.5357	4877	5665	6181	4651	5325	4909	6390	6061	6203	6513	5932	4589	7654	9092	6437	6044	6152	8194
Unigene0000336	23.6556	24.341	25.6136	25.5525	20.9504	24.4775	28.1472	30.5258	26.3571	30.4778	26.402	23.9566	26.388	29.0527	27.3398	20.1557	24.647	20.7936	719	863	909	742	649	712	909	892	903	918	1192	965	1135	1320	994	923	1102	1110
Unigene0000337	0.363	0.5675	0.5852	0.8493	0.9637	0.1785	0.623	0.4664	0.6062	0.8188	0.6756	0.9506	0.4074	0.5285	0.4641	0.6803	0.8419	0.7173	17	31	32	38	46	8	31	21	32	38	47	59	27	37	26	48	58	59
Unigene0000338	0.2036	0	0.1221	0.0853	0	0.0426	0	0	0.0723	0.1644	0.0548	0.0307	0.0288	0	0	0.027	0.1523	0	10	0	7	4	0	2	0	0	4	8	4	2	2	0	0	2	11	0
Unigene0000339	316.751	276.517	345.606	266.466	237.603	254.089	145.939	175.484	174.868	115.849	69.9688	69.6275	159.346	140.455	88.5876	135.062	91.3511	106.329	21794	22193	27765	17516	16662	16731	10669	11608	13562	7899	7151	6349	15515	14446	7291	14001	9246	12849
Unigene0000340	40.0916	43.7019	41.9534	41.2006	50.6228	41.951	32.5311	32.2172	37.1858	37.8804	43.0071	50.1087	37.7481	30.4987	41.6786	38.7884	32.9566	42.9711	1429	1817	1746	1403	1839	1431	1232	1104	1494	1338	2277	2367	1904	1625	1777	2083	1728	2690
Unigene0000341	123.246	123.152	137.493	110.678	119.35	107.431	113.729	104.329	102.241	105.318	82.8672	84.9849	83.0665	87.0221	86.3846	82.3524	71.5117	86.2026	4759	5547	6199	4083	4697	3970	4666	3873	4450	4030	4753	4349	4539	5023	3990	4791	4062	5846
Unigene0000342	31.5953	36.2226	35.7335	32.689	36.8584	39.7454	39.2792	35.9263	37.5479	36.0185	23.2208	20.2596	33.3865	36.514	32.1433	30.6316	29.2036	35.1683	2683	3588	3543	2652	3190	3230	3544	2933	3594	3031	2929	2280	4012	4635	3265	3919	3648	5245
Unigene0000343	7.7729	11.9368	8.0938	6.5848	9.7389	7.2747	12.1838	9.1901	6.995	14.333	15.9056	17.0889	12.25	13.037	15.0531	12.341	12.5066	13.3568	278	498	338	225	355	249	463	316	282	508	845	810	620	697	644	665	658	839
Unigene0000344	77.5174	64.3792	60.1202	64.5263	50.5838	73.7989	43.7815	50.9446	61.1682	23.9732	40.6871	33.9519	29.8237	27.2931	28.053	44.6873	40.7528	25.464	3971	3847	3596	3158	2641	3618	2383	2509	3532	1217	3096	2305	2162	2090	1719	3449	3071	2291
Unigene0000345	2.7546	2.5557	2.829	2.8708	3.8727	2.4298	2.6487	2.0714	3.3113	2.7556	3.6447	3.9321	2.7218	3.0792	3.539	2.7227	3.2669	2.5393	231	250	277	230	331	195	236	167	313	229	454	437	323	386	355	344	403	374
Unigene0000346	11.8448	10.4966	13.3739	11.3068	10.403	11.4497	7.3693	5.2143	8.0288	9.1323	13.0513	10.9293	9.4674	9.289	8.5485	8.112	8.8361	6.3148	534	552	704	487	478	494	353	226	408	408	874	653	604	626	461	551	586	500
Unigene0000347	27.0992	35.2134	42.4108	56.2673	54.1723	49.1795	23.8051	24.0655	28.7944	20.5864	21.4143	24.0074	17.2273	18.5721	16.7618	17.4454	17.8158	18.8186	3556	5390	6498	7054	7245	6176	3319	3036	4259	2677	4174	4175	3199	3643	2631	3449	3439	4337
Unigene0000348	0.3279	0.2315	0.347	0.4442	0.3407	0.383	0.3994	0.0803	0.6846	0.9344	1.2078	0.393	0.8316	1.084	1.4515	1.2292	0.918	0.9666	17	14	21	22	18	19	22	4	40	48	93	27	61	84	90	96	70	88
Unigene0000349	7.2626	10.9073	9.7876	6.4738	5.873	7.1819	8.2756	7.8179	6.7163	9.266	8.9982	7.9194	6.6615	11.3768	7.8127	6.0345	4.9678	6.8988	802	1405	1262	683	661	759	971	830	836	1014	1476	1159	1041	1878	1032	1004	807	1338
Unigene0000350	1.4547	0.9845	0.918	1.2822	1.4273	1.04	0.6485	0.7167	0.6113	0	0	0.1155	0	0	0	0	0	0	19	15	14	16	19	13	9	9	9	0	0	2	0	0	0	0	0	0
Unigene0000351	1.0898	1.411	0.8	0.8381	1.0911	0.3021	1.1513	0.4164	0.9471	1.1222	1.9316	1.6447	1.0059	0.6993	1.19	0.7824	1.4212	0.5319	49	74	42	36	50	13	55	18	48	50	129	98	64	47	64	53	94	42
Unigene0000352	11.7969	8.5898	6.2661	7.0842	12.1126	6.6375	4.2347	3.7756	3.7569	5.4561	8.031	7.7174	5.0365	3.9206	3.9512	5.3329	6.0917	6.211	624	530	387	358	653	336	238	192	224	286	631	541	377	310	250	425	474	577
Unigene0000353	15.9481	16.6466	17.2695	15.1502	14.9337	14.8995	15.7164	14.465	14.835	17.3729	15.8583	13.8541	16.1995	18.1468	15.3876	14.5562	15.3504	13.7381	3484	4242	4405	3162	3325	3115	3648	3038	3653	3761	5146	4011	5008	5926	4021	4791	4933	5271
Unigene0000354	0.0286	0.3924	0.3676	0.3893	0	0.4185	0.1077	0.0595	0.1269	0.1444	0.1734	0.2591	0.0607	0.0191	0.0957	0.076	0.0194	0.1466	1	16	15	13	0	14	4	2	5	5	9	12	3	1	4	4	1	9
Unigene0000355	190.945	190.265	205.336	173.386	209.063	186.561	163.704	136.439	132.916	152.288	160.166	193.546	156.936	137.324	153.639	173.323	155.647	228.911	6635	7712	8331	5756	7404	6204	6044	4558	5206	5244	8267	8913	7717	7133	6386	9074	7956	13970
Unigene0000356	65.3404	63.179	46.9166	52.6905	56.5586	40.5608	42.7558	40.0618	40.0545	49.4206	55.9702	54.8321	46.4893	47.9166	49.6586	45.2469	53.6653	60.0188	5841	6588	4897	4500	5153	3470	4061	3443	4036	4378	7432	6496	5881	6403	5310	6094	7057	9423
Unigene0000357	576.904	381.101	431.031	544.989	628.138	1244.43	1141.55	1269.28	3353.12	461.13	990.41	3132.05	74.1908	54.6288	61.154	56.5506	1678.66	46.2396	44811	34530	39092	40443	49727	92506	94213	94785	293579	35495	114272	322415	8155	6343	5682	6618	191807	6308
Unigene0000358	58.5236	57.1372	55.3786	50.1017	60.6078	51.0774	42.9766	36.6343	40.7773	35.6996	39.5148	39.7231	48.3009	43.0169	41.0324	48.2249	47.457	44.3265	4091	4659	4520	3346	4318	3417	3192	2462	3213	2473	4103	3680	4778	4495	3431	5079	4880	5442
Unigene0000359	0.0925	0.1387	0	0.1936	0.0454	0	0.0218	0.0481	0.1231	0.0933	0.0623	0.2791	0.1307	0.1392	0	0.1228	0.1257	0.079	4	7	0	8	2	0	1	2	6	4	4	16	8	9	0	8	8	6
Unigene0000360	196.483	203.987	214.835	231.203	205.46	215.099	181.417	157.461	194.397	231.956	240.82	208.184	204.158	222.422	207.702	219.074	195.569	194.235	9018	10921	11513	10138	9611	9448	8847	6948	10057	10550	16418	12663	13260	15260	11403	15149	13204	15657
Unigene0000362	7.2785	6.9961	7.9068	9.5313	8.8109	8.2639	8.2737	9.9961	9.9794	5.5324	7.0213	9.4863	9.4852	8.874	9.5882	11.6696	10.4527	11.5357	231	259	293	289	285	251	279	305	357	174	331	399	426	421	364	558	488	643
Unigene0000363	19.9805	22.8265	20.7501	18.6133	20.9935	19.9009	20.8735	18.354	19.8821	20.8235	22.3642	23.0054	21.1976	20.2298	20.2767	18.5776	18.5927	19.5856	3782	5040	4586	3366	4050	3605	4198	3340	4242	3906	6288	5771	5678	5724	4591	5298	5177	6511
Unigene0000364	6.3221	5.6479	5.2461	6.9261	6.9238	6.5758	6.7123	6.8828	6.3015	5.6033	6.3394	6.2979	5.7305	6.8876	5.3674	6.1618	6.2952	7.1927	1093	1139	1059	1144	1220	1088	1233	1144	1228	960	1628	1443	1402	1780	1110	1605	1601	2184
Unigene0000365	63.5252	63.3284	61.989	57.6374	59.8568	56.4652	57.7212	51.0981	51.9992	58.8055	52.4321	55.7508	58.806	63.7495	56.4488	67.3141	67.9387	76.9966	4513	5248	5142	3912	4334	3839	4357	3490	4164	4140	5533	5249	5912	6770	4797	7205	7100	9607
Unigene0000366	24.7327	25.0002	27.1453	23.522	20.0482	25.1785	25.9305	28.1579	29.9052	21.5891	20.5945	24.1904	18.6891	17.4057	16.5498	14.0276	15.1354	15.3249	1904	2245	2440	1730	1573	1855	2121	2084	2595	1647	2355	2468	2036	2003	1524	1627	1714	2072
Unigene0000367	47.2798	44.8817	45.1319	45.7243	42.8484	38.6624	41.6666	39.9411	38.1697	43.5825	42.783	42.8195	36.4596	42.8485	40.1049	40.8137	42.73	45.279	7166	7935	7987	6621	6619	5608	6710	5820	6521	6546	9632	8601	7820	9708	7271	9320	9527	12053
Unigene0000368	0.6358	0.704	1.0777	1.0883	1.3451	1.2733	1.2965	1.3295	1.3925	3.7024	4.6502	4.0927	5.1058	5.6798	4.5178	5.4199	5.2359	5.5243	96	124	190	157	207	184	208	193	237	554	1043	819	1091	1282	816	1233	1163	1465
Unigene0000369	18.2173	17.2607	11.8084	14.3638	17.6645	14.0144	12.0744	10.9395	13.4557	11.9657	20.8095	20.0595	13.7977	12.2085	8.8573	21.8573	24.7328	17.7915	2813	3109	2129	2119	2780	2071	1981	1624	2342	1831	4773	4105	3015	2818	1636	5085	5618	4825
Unigene0000370	50.0411	52.8076	50.8188	58.8462	56.733	54.5201	56.48	59.29	55.0036	66.3549	42.2197	37.5123	55.6338	66.8628	51.3123	51.0231	60.0651	62.0268	7499	9231	8892	8425	8665	7819	8993	8542	9291	9854	9398	7450	11798	14978	9198	11520	13241	16325
Unigene0000371	40.9252	45.228	45.6079	50.4456	49.0171	38.9009	58.7661	51.9639	47.2711	124.44	106.573	75.4741	69.7861	85.4858	92.9941	80.8431	79.9506	80.245	2646	3411	3443	3116	3230	2407	4037	3230	3445	7973	10235	6467	6385	8262	7192	7875	7604	9112
Unigene0000372	76.7865	80.7254	79.4327	73.0599	72.3836	69.7504	71.0705	64.4964	69.1995	91.7322	85.8368	79.758	87.5083	97.2954	86.2937	84.8185	87.5064	76.2564	9045	11092	10925	8222	8690	7863	8895	7304	9188	10708	15019	12451	14587	17132	12159	15053	15163	15776
Unigene0000373	0.964	1.1236	1.3637	1.4058	1.456	1.0299	1.0194	1.0591	0.8168	0.8526	0.7948	0.9644	0.9568	0.884	0.5524	0.8339	1.0677	0.8202	89	121	147	124	137	91	100	94	85	78	109	118	125	122	61	116	145	133
Unigene0000374	3.8244	4.7416	4.9849	3.7957	4.9484	4.0917	4.8327	3.8829	2.8792	5.0124	6.688	7.5765	4.5329	4.067	5.248	5.9262	4.6714	3.4528	251	363	382	238	331	257	337	245	213	326	652	659	421	399	412	586	451	398
Unigene0000375	6.0714	5.8645	4.3273	6.7903	8.2828	5.8227	7.4559	6.0773	6.0135	5.0566	6.775	7.8132	4.3345	5.1466	4.5021	6.8727	8.2405	6.7837	292	329	243	312	406	268	381	281	326	241	484	498	295	370	259	498	583	573
Unigene0000376	52.8458	56.7534	63.1957	51.2179	58.2283	56.0836	37.2302	37.6254	45.5865	22.6563	29.0906	31.1762	21.546	20.3392	19.26	30.1421	29.4141	34.4693	5496	6885	7674	5089	6172	5582	4114	3762	5344	2335	4494	4297	3171	3162	2396	4723	4500	6296
Unigene0000377	3.2102	3.4288	4.372	3.3051	3.6145	2.9145	5.0521	4.7624	4.4354	0.8497	1.488	1.5884	0.8925	1.6195	1.6279	0.9082	0.7155	1.5582	61	76	97	60	70	53	102	87	95	16	42	40	24	46	37	26	20	52
Unigene0000378	30.7159	32.6868	35.4765	34.9219	34.0441	32.4705	30.9252	28.3387	30.9259	35.1869	31.278	31.8851	34.4203	34.4913	33.3705	30.0558	30.2783	31.8279	6079	7546	8198	6603	6867	6150	6503	5392	6899	6901	9195	8363	9640	10204	7900	8962	8815	11063
Unigene0000379	34.0742	35.8167	34.5452	37.8044	31.1981	33.8215	36.5603	42.7328	38.711	46.468	35.9499	29.9057	42.5107	49.7626	39.5415	35.1098	38.1557	38.8901	5970	7320	7067	6328	5571	5671	6806	7198	7645	8068	9356	6944	10540	13033	8287	9268	9834	11967
Unigene0000380	5.506	7.9153	12.3643	5.8589	7.624	12.9322	9.8149	9.6038	11.3666	5.2085	1.9552	2.5151	1.8336	2.465	1.3697	1.8109	2.3137	2.074	783	1313	2053	796	1105	1760	1483	1313	1822	734	413	474	369	524	233	388	484	518
Unigene0000381	12.1328	13.4613	13.5744	11.9454	13.3984	13.5846	14.5627	15.5324	15.02	13.2182	12.7867	11.3294	11.7556	12.2241	12.2784	10.7916	10.9637	10.367	741	959	968	697	834	794	945	912	1034	800	1160	917	1016	1116	897	993	985	1112
Unigene0000382	11.9126	11.5012	15.9963	9.7987	10.5038	9.1156	13.6556	11.8934	14.3674	18.6407	23.5686	20.6415	18.0272	19.5648	14.3385	9.9628	15.7162	11.296	523	589	820	411	470	383	637	502	711	811	1537	1201	1120	1284	753	659	1015	871
Unigene0000383	0	0	0	0	0	0	0	0	0.0924	0	0.0701	0.0786	0	0	0	0	0	0	0	0	0	0	0	0	0	0	2	0	2	2	0	0	0	0	0	0
Unigene0000384	235.296	236.698	261.124	212.431	252.097	230.238	218.288	183.046	208.609	261.615	281.144	292.341	232.11	231.805	246.65	215.6	190.241	235.58	6089	7145	7890	5252	6649	5702	6002	4554	6085	6709	10807	10026	8500	8967	7635	8406	7242	10707
Unigene0000385	1.2695	1.3953	1.84	1.8058	1.4692	1.6667	1.9301	1.0158	1.0108	4.763	4.8212	5.0353	3.9105	4.2899	3.5105	2.852	3.5849	2.7802	39	50	66	53	46	49	63	30	35	145	220	205	170	197	129	132	162	150
Unigene0000386	2.6348	3.5051	2.8791	2.4251	2.8081	2.1361	2.1805	2.0319	1.733	2.8422	2.3549	3.7364	3.1139	2.7047	1.709	2.9851	3.3044	3.0522	58	90	74	51	63	45	51	43	43	62	77	109	97	89	45	99	107	118
Unigene0000387	16.2017	17.0363	18.1941	18.4599	19.7879	17.1499	17.7701	14.8555	14.9164	17.2646	14.0176	15.3292	13.9236	14.917	16.4545	14.9401	12.4479	18.4379	768	942	1007	836	956	778	895	677	797	811	987	963	934	1057	933	1067	868	1535
Unigene0000388	22.0213	23.7393	26.5546	19.2256	27.2482	20.5279	17.4186	13.6852	15.8347	18.3738	20.2014	25.5949	17.8329	14.5847	22.4155	15.2125	13.8163	16.9491	1103	1387	1553	920	1391	984	927	659	894	912	1503	1699	1264	1092	1343	1148	1018	1491
Unigene0000389	15.2404	19.1612	20.6775	15.376	16.5511	17.455	21.9401	25.8683	16.1709	34.1983	34.4081	24.4934	13.9733	16.5822	20.7126	15.3404	12.622	14.5138	1301	1908	2061	1254	1440	1426	1990	2123	1556	2893	4363	2771	1688	2116	2115	1973	1585	2176
Unigene0000390	25.5576	25.503	22.5938	26.7514	25.1235	27.064	31.6912	32.8839	32.666	40.9075	48.6946	62.2693	44.0411	33.5706	46.7749	47.4711	45.7291	52.014	3726	4337	3846	3726	3733	3776	4909	4609	5368	5910	10545	12031	9086	7316	8157	10427	9807	13318
Unigene0000391	17.6116	22.5361	22.2477	19.1397	18.077	21.6173	26.8721	32.9883	26.925	31.6548	24.4809	23.8133	25.941	25.2052	25.6899	23.1722	20.7489	23.1159	1019	1521	1503	1058	1066	1197	1652	1835	1756	1815	2104	1826	2124	2180	1778	2020	1766	2349
Unigene0000392	110.774	117.568	117.076	135.724	114.386	109.208	79.8054	85.0214	94.4054	59.7936	63.9218	58.261	59.288	68.4711	50.7786	64.5918	67.2216	61.3569	8050	9966	9934	9423	8472	7595	6162	5940	7733	4306	6900	5611	6097	7438	4414	7072	7186	7831
Unigene0000393	0	0	0	0	0	0	0	0	0	0	0	0	0.7653	0.5016	0.2786	0.3871	0.2265	1.091	0	0	0	0	0	0	0	0	0	0	0	0	13	9	4	7	4	23
Unigene0000394	3.8749	5.5746	5.5863	6.4923	5.2809	5.4079	4.8082	5.2237	5.8518	5.2966	5.0243	3.3768	4.7884	5.4566	4.8006	7.8574	5.3318	9.1974	581	975	978	930	807	776	766	753	989	787	1119	671	1016	1223	861	1775	1176	2422
Unigene0000395	158.017	149.202	105.647	144.926	115.021	130.521	129.67	147.426	113.534	190.415	217.329	181.037	141.253	165.074	205.638	181.625	190.427	129.819	6706	7386	5235	5876	4975	5301	5847	6015	5431	8008	13700	10182	8483	10472	10439	11613	11888	9676
Unigene0000396	5.5839	5.1267	4.8036	4.9765	4.6649	6.404	15.3817	24.2758	12.3353	4.8976	6.6349	5.3065	11.0503	7.9017	13.4041	9.6806	7.0111	6.1473	451	483	453	384	384	495	1320	1885	1123	392	796	568	1263	954	1295	1178	833	872
Unigene0000397	20.0964	20.0475	21.2797	20.2519	17.9937	17.4811	17.645	17.7815	19.3416	21.526	24.177	20.6847	16.7771	19.031	20.6843	16.4452	16.6421	14.7514	2310	2688	2856	2224	2108	1923	2155	1965	2506	2452	4128	3151	2729	3270	2844	2848	2814	2978
Unigene0000398	11.6277	10.9292	9.752	16.473	16.9448	16.3348	12.2544	12.2041	16.12	10.5167	10.9587	9.8606	26.9883	25.8673	18.9388	30.449	38.5154	38.6385	3423	3753	3352	4633	5084	4602	3833	3454	5349	3068	4792	3847	11243	11383	6669	13505	16679	19977
Unigene0000399	0.6868	0.5047	1.1764	0.2054	0.8182	0.9739	0.554	0.7144	0.1306	0.297	0.9247	0.5922	0.624	0.722	0.6562	0.5861	1.2005	0.6983	14	12	28	4	17	19	12	14	3	6	28	16	18	22	16	18	36	25
Unigene0000400	70.7743	77.9721	89.1729	77.6374	72.7623	79.4744	63.21	64.0652	72.0371	74.1136	68.1146	61.7221	76.5533	85.3489	76.5375	84.3768	68.6053	57.267	4956	6369	7291	5194	5193	5326	4703	4313	5686	5143	7085	5728	7586	8934	6411	8902	7067	7043
Unigene0000401	16.6584	17.5386	17.5128	16.469	14.7979	17.7286	15.3787	16.8573	16.7651	14.556	14.658	14.4994	14.6094	17.0939	12.3079	14.9933	15.3737	14.6924	3244	3984	3982	3064	2937	3304	3182	3156	3680	2809	4240	3742	4026	4976	2867	4399	4404	5025
Unigene0000402	99.7402	102.94	119.74	108.949	98.4199	115.099	100.984	101.885	104.164	93.1188	76.9069	60.7818	88.6275	108.607	86.2541	80.0602	83.1414	76.624	8421	10138	11804	8788	8469	9300	9059	8270	9913	7791	9645	6801	10589	13707	8711	10184	10326	11362
Unigene0000403	31.0458	28.8884	30.2139	28.5425	26.9393	25.9186	21.9838	23.0143	25.2733	27.8415	23.6777	24.8711	24.6171	24.263	24.8121	28.5888	24.3096	24.7842	2318	2516	2634	2036	2050	1852	1744	1652	2127	2060	2626	2461	2601	2708	2216	3216	2670	3250
Unigene0000404	2.1225	2.6049	2.8703	2.0112	1.951	2.965	1.7243	1.7895	2.4975	1.3528	1.3387	2.2759	0.9473	0.9715	0.9713	1.3791	1.8682	1.2721	95	136	150	86	89	127	82	77	126	60	89	135	60	65	52	93	123	100
Unigene0000405	11.0118	9.1167	9.9444	8.7608	14.1591	10.3001	8.0864	6.1658	7.13	5.6681	7.2639	7.1699	7.4678	7.7082	8.8718	11.7885	8.4366	8.4821	496	479	523	377	650	444	387	267	362	253	486	428	476	519	478	800	559	671
Unigene0000406	3.9988	3.3609	3.477	3.5017	3.4107	2.7583	75.1487	3.0086	2.8134	3.8418	3.4898	2.9056	2.1363	0.4604	0.7429	0.3527	0.4679	2.3662	459	450	466	384	399	303	9165	332	364	437	595	442	347	79	102	61	79	477
Unigene0000407	0.5847	0.7339	1.0372	0.9398	1.4136	0.9382	1.0416	0.8471	1.1115	1.0746	0.97	0.7248	0.7378	0.5727	0.6808	0.9424	0.5678	0.9987	28	41	58	43	69	43	53	39	60	51	69	46	50	41	39	68	40	84
Unigene0000408	40.739	40.3252	46.39	53.4467	62.3715	65.8954	64.113	45.6033	69.4088	19.2094	16.3443	17.8334	33.6786	21.2859	15.3375	24.644	19.6141	23.1044	1772	2046	2356	2221	2765	2743	2963	1907	3403	828	1056	1028	2073	1384	798	1615	1255	1765
Unigene0000409	0.8992	1.1134	1.3049	0.9411	1.1273	1.331	0.9873	0.4157	0.7312	0.6301	1.0425	0.6785	0.706	0.2673	1.0649	0.6963	0.2377	0.3555	36	52	61	36	46	51	42	16	33	25	62	36	40	16	51	42	14	25
Unigene0000410	0.8887	1.2945	1.1989	1.6711	1.7439	2.4243	1.8357	1.5297	2.763	0.3413	0.54	0.3561	0.6336	0.3051	0.3353	0.5168	0.6202	0.4164	113	192	178	203	226	295	248	187	396	43	102	60	114	58	51	99	116	93
Unigene0000411	34.7176	31.5149	17.2394	13.6062	13.4803	9.9663	13.3435	16.0012	15.5408	46.8789	60.8867	77.1035	8.7542	10.058	9.0996	8.316	9.1508	8.8527	8867	9389	5141	3320	3509	2436	3621	3929	4474	11865	23099	26098	3164	3840	2780	3200	3438	3971
Unigene0000412	2.5622	2.1438	1.0094	2.3279	2.4235	2.9665	2.1028	2.3133	2.1913	1.8926	1.9871	2.4901	1.7237	1.7072	1.7307	2.1088	4.2012	2.2758	250	244	115	217	241	277	218	217	241	183	288	322	238	249	202	310	603	390
Unigene0000413	4.3933	5.256	5.3347	4.3465	4.8789	3.9067	2.7329	3.4273	3.05	2.9454	3.9452	3.3377	3.5245	3.3718	3.1885	4.324	4.1678	4.1934	584	815	828	552	661	497	386	438	457	388	779	588	663	670	507	866	815	979
Unigene0000414	21.9933	22.062	20.5495	23.334	23.0209	19.9938	20.5265	20.8414	18.5163	20.6262	19.567	17.4811	26.769	25.029	22.6224	28.5751	31.1641	30.3129	5508	6445	6009	5583	5876	4792	5462	5018	5227	5119	7279	5802	9487	9370	6777	10782	11481	13333
Unigene0000415	0.5297	0.5367	0.6462	0.8233	0.7088	0.4193	0.6043	0.6011	0.5269	0.3726	0.3891	0.327	0.8848	0.3222	0.3087	1.1187	0.753	0.7861	33	39	47	49	45	25	40	36	37	23	36	27	78	30	23	105	69	86
Unigene0000416	108.276	103.315	129.292	140.81	111.014	216.404	89.716	106.805	141.141	65.6392	54.8952	62.7778	62.5289	61.7382	51.1262	51.8599	46.0019	59.3039	18367	20443	25608	22820	19193	35131	16170	17418	26987	11034	13832	14113	15010	15655	10374	13254	11479	17668
Unigene0000417	44.2252	42.0134	40.2139	34.3788	37.4117	35.1557	37.2647	29.5882	31.4879	20.4	24.2108	28.8527	22.0719	20.5081	21.9059	19.5978	21.0199	27.3933	8184	9069	8689	6078	7056	6226	7327	5264	6568	3741	6655	7076	5780	5673	4849	5464	5722	8903
Unigene0000418	57.003	53.3478	58.1942	43.42	47.7131	52.0193	51.4173	49.7411	54.9375	49.7706	54.1157	62.7525	59.3172	54.3008	52.111	51.3888	52.6897	45.243	5432	5930	6475	3953	4634	4744	5206	4557	5901	4700	7660	7925	7999	7735	5940	7378	7386	7572
Unigene0000419	8.5396	10.8164	12.2384	9.6936	10.193	11.8939	10.8538	10.9559	11.3878	8.6336	8.7495	8.5687	8.1682	9.1018	7.2284	9.5874	10.2081	10.5096	1598	2361	2674	1733	1944	2130	2158	1971	2402	1601	2432	2125	2163	2546	1618	2703	2810	3454
Unigene0000420	7.378	7.6007	6.9986	7.6966	7.2877	7.2041	6.5355	6.5006	6.8315	5.343	7.8971	7.0829	4.6879	6.1385	5.3594	6.2714	6.3137	6.2554	595	715	659	593	599	556	560	504	621	427	946	757	535	740	517	762	749	886
Unigene0000421	95.4002	84.5447	82.8124	97.2609	97.0122	88.2181	82.2084	80.3344	78.8131	64.4185	54.7248	51.2906	77.2173	84.0058	74.2231	82.5408	87.6352	109.04	19855	20525	20124	19339	20578	17571	18179	16074	18489	13286	16918	14147	22742	26135	18478	25882	26830	39857
Unigene0000422	229.576	201.477	227.533	145.922	141.629	188.126	132.35	173.583	193.687	90.1996	119.519	117.912	163.583	128.814	106.608	154.561	198.436	73.7463	37673	38566	43596	22877	23687	29544	23076	27385	35826	14668	29133	25643	37987	31598	20926	38213	47901	21254
Unigene0000423	77.187	88.1833	86.3481	71.2534	95.8007	93.4329	86.3495	68.9824	75.9587	74.0582	111.359	152.961	82.8855	52.1089	82.5347	74.166	65.8318	91.3048	5895	7856	7700	5199	7457	6829	7007	5065	6539	5605	12633	15482	8958	5949	7540	8534	7396	12247
Unigene0000424	14.5684	14.4964	15.1731	13.1235	14.6821	13.9537	13.029	12.7214	12.7743	13.5357	13.446	14.1092	11.4658	12.5928	11.5206	11.3109	11.6914	12.0047	4642	5388	5645	3995	4768	4255	4411	3897	4588	4274	6364	5958	5170	5998	4391	5430	5480	6718
Unigene0000425	30.5619	39.8379	38.4091	28.8136	29.1449	30.4796	36.2022	35.8851	30.9097	42.3425	32.998	35.5306	36.7939	39.6809	40.5217	30.6966	29.3457	27.7613	3314	5039	4863	2985	3221	3163	4171	3741	3778	4550	5315	5106	5646	6432	5256	5015	4681	5287
Unigene0000426	17.8194	20.4575	17.4588	16.5049	18.8956	14.2236	17.0023	19.2326	14.8956	42.377	56.0181	98.2634	20.4478	23.8675	21.361	21.315	18.7456	23.1516	4570	6120	5228	4044	4939	3491	4633	4742	4306	10770	21340	33398	7421	9150	6553	8236	7072	10428
Unigene0000427	33.8094	40.9758	43.469	45.4458	46.6407	50.9004	44.6469	40.1302	46.9418	40.7132	39.3397	39.7773	40.9586	41.1794	38.8518	53.0693	40.8349	44.7626	2069	2925	3106	2657	2909	2981	2903	2361	3238	2469	3576	3226	3547	3767	2844	4893	3676	4811
Unigene0000428	24.6512	27.185	23.778	25.6508	25.1101	25.7831	26.9528	26.954	23.9424	24.322	18.0259	15.4923	23.04	26.2115	22.4336	22.3898	22.4015	23.4744	6289	8090	7083	6252	6529	6295	7306	6611	6885	6149	6831	5238	8318	9996	6846	8606	8407	10518
Unigene0000429	0.7065	1.352	0.9509	1.281	2.1044	1.2128	1.318	1.2861	1.22	1.846	1.3335	1.6565	1.3017	1.3082	1.329	2.3279	2.0069	4.267	56	125	88	97	170	92	111	98	109	145	157	174	146	155	126	278	234	594
Unigene0000430	6.7669	7.3315	6.4711	6.0184	6.3951	4.6199	4.2784	4.5773	4.4565	5.3413	8.9156	8.6145	6.4101	6.2904	7.0627	7.3709	8.1278	5.8267	326	412	364	277	314	213	219	212	242	255	638	550	437	453	407	535	576	493
Unigene0000431	0.0559	0.5267	0.1914	0.2923	0.3288	0.3502	0.2103	0.2324	0.1487	0.2255	0.4136	0.3793	0.1184	0.0747	0.5137	0.3337	0.3417	0.5089	2	22	8	10	12	12	8	8	6	8	22	18	6	4	22	18	18	32
Unigene0000432	18.9519	21.5522	22.9938	18.1142	21.9116	21.4772	13.5952	12.0219	17.0634	7.1595	10.2758	8.0834	11.657	12.3132	7.9035	13.134	12.7398	11.3121	2153	2856	3050	1966	2537	2335	1641	1313	2185	806	1734	1217	1874	2091	1074	2248	2129	2257
Unigene0000433	9.8355	11.6891	9.4534	9.2881	13.5671	11.3578	7.5368	6.8537	7.147	3.4459	6.1034	6.2057	5.3699	6.3062	4.7445	7.7412	6.9314	7.476	409	567	459	369	575	452	333	274	335	142	377	342	316	392	236	485	424	546
Unigene0000434	56.8312	57.6434	55.9736	57.8697	63.9375	52.2894	52.2769	58.4313	53.1728	56.2096	62.5389	72.0743	47.2512	47.3246	54.5121	56.4789	48.9705	69.6984	6847	8101	7874	6661	7851	6029	6692	6768	7221	6711	11192	11508	8056	8523	7856	10252	8679	14748
Unigene0000435	30.9373	32.8923	35.3772	29.4187	30.5819	32.8773	35.4572	34.9049	34.4794	34.232	32.2261	34.315	28.2366	31.1004	28.6681	25.4171	25.6971	28.4455	9222	11437	12313	8378	9291	9379	11230	10003	11585	10112	14269	13556	11911	13858	10222	11415	11268	14892
Unigene0000436	4.1344	5.207	3.9919	3.0232	3.4375	3.9878	3.5035	3.9154	3.95	4.3456	5.1946	6.314	3.371	3.1773	3.4432	3.6161	3.7178	3.5266	793	1165	894	554	672	732	714	722	854	826	1480	1605	915	911	790	1045	1049	1188
Unigene0000437	0.3671	0.7009	0.8431	0.6636	0.9659	0.7845	0.4868	0.1909	0.296	0.1684	0.3707	0.1888	0.1651	0.1116	0.1953	0.1329	0.0681	0.285	22	49	59	38	59	45	31	11	20	10	33	15	14	10	14	12	6	30
Unigene0000438	8.0694	8.814	9.2264	9.7754	10.6101	9.2879	10.1005	7.6691	8.7578	11.4083	12.1334	11.6213	17.3094	20.1952	17.019	22.212	14.3403	23.1593	197	251	263	228	264	217	262	180	241	276	440	376	598	737	497	817	515	993
Unigene0000439	50.9136	58.7086	64.4892	60.7612	72.1221	71.8592	52.4661	44.5034	62.4586	37.6853	30.9152	33.1293	49.8857	55.1464	37.5609	43.9669	41.3764	54.3161	1591	2140	2353	1814	2297	2149	1742	1337	2200	1167	1435	1372	2206	2576	1404	2070	1902	2981
Unigene0000440	36.2144	35.6015	35.6178	36.3175	41.6418	42.6432	30.5362	32.5121	39.4393	20.926	25.2382	25.9161	28.3883	23.6195	26.072	30.4131	26.3842	26.0992	6706	7690	7701	6425	7859	7557	6008	5788	8232	3840	6942	6360	7439	6538	5775	8485	7187	8488
Unigene0000441	31.2654	33.2596	29.6637	33.8518	33.3475	34.2139	34.0985	33.5321	29.7041	38.7836	28.4922	23.4058	31.1713	36.6544	39.4776	39.7742	35.9169	49.9517	2412	2993	2672	2495	2622	2526	2795	2487	2583	2965	3265	2393	3403	4227	3643	4623	4076	6768
Unigene0000442	39.2028	51.8715	33.068	34.933	46.6147	35.5736	42.1401	23.3591	19.2252	65.8466	63.6432	47.1554	78.4501	39.1794	56.1337	52.5108	85.7872	68.7033	5031	7765	4955	4283	6097	4369	5746	2882	2781	8374	12132	8020	14247	7516	8617	10153	16195	15485
Unigene0000443	51.1787	53.7687	43.7309	49.0827	51.9704	43.6367	43.375	45.9737	44.0086	56.4858	50.8544	54.5065	52.2964	51.1781	46.3356	46.4445	51.2844	48.7647	2603	3190	2597	2385	2694	2124	2344	2248	2523	2847	3842	3674	3764	3891	2819	3559	3837	4356
Unigene0000444	14.314	13.3998	13.3618	14.9065	16.4495	15.109	13.2255	12.6192	14.2605	10.8993	13.9895	16.75	16.2776	12.2713	15.7607	16.9834	15.9853	14.8301	1968	2149	2145	1958	2305	1988	1932	1668	2210	1485	2857	3052	3167	2522	2592	3518	3233	3581
Unigene0000445	0.0965	0.0414	0.0413	0	0.284	0.0252	0.227	0	0.1498	0.0487	0	0.0728	0.017	0.0161	0.0605	0.032	0.0328	0.0961	4	2	2	0	12	1	10	0	7	2	0	4	1	1	3	2	2	7
Unigene0000446	2.8567	3.1371	2.9319	2.4712	3.9611	2.3189	1.7554	1.6453	1.508	1.7868	2.4159	3.8835	2.3357	1.911	2.6645	2.6639	2.295	2.7019	121	155	145	100	171	94	79	67	72	75	152	218	140	121	135	170	143	201
Unigene0000447	24.8352	14.3563	13.6784	18.4211	16.6845	10.1535	7.7589	9.3814	8.8728	10.9269	9.9517	8.2681	12.3087	8.938	9.6789	10.995	14.0017	13.7875	961	648	618	681	658	376	319	349	387	419	572	424	674	517	448	641	797	937
Unigene0000448	16.6525	15.2604	22.5241	20.1436	17.8682	35.2981	28.5044	26.5023	35.0344	10.7447	14.0714	13.5433	13.6921	8.6376	18.0361	20.0147	13.2275	14.3766	1015	1085	1603	1173	1110	2059	1846	1553	2407	649	1274	1094	1181	787	1315	1838	1186	1539
Unigene0000449	18.366	19.2883	20.3381	18.0021	17.1422	14.72	19.3165	18.5464	14.132	38.7912	27.4905	21.8784	16.6212	21.1925	22.4641	20.0051	17.246	20.2411	5932	7267	7670	5555	5643	4550	6629	5759	5145	12416	13189	9365	7597	10232	8679	9735	8194	11482
Unigene0000450	0.9691	1.7281	1.66	1.1767	2.3581	0.7291	0.5837	0.6451	1.2381	0.4694	1.2788	1.6673	0.63	0.389	1.1342	0.5403	0.8433	1.1036	25	52	50	29	62	18	16	16	36	12	49	57	23	15	35	21	32	50
Unigene0000451	18.8792	18.3422	17.3634	17.9708	19.9346	17.1546	14.6003	14.2096	13.4437	16.4568	26.1238	28.3842	12.1325	15.0784	10.8741	14.8011	12.3304	13.1562	1733	1964	1861	1576	1865	1507	1424	1254	1391	1497	3562	3453	1576	2069	1194	2047	1665	2121
Unigene0000452	9.735	9.2805	10.2738	12.8623	9.2646	9.5886	11.1399	12.2838	9.2737	14.1986	9.9381	8.0681	11.2023	15.1067	13.6529	12.8168	9.6735	12.7063	366	407	451	462	355	345	445	444	393	529	555	402	596	849	614	726	535	839
Unigene0000453	5.9965	6.5413	6.5052	6.9133	8.7656	5.9026	4.4986	3.9593	3.8087	1.789	2.2583	3.305	2.9355	2.3836	2.0197	4.453	5.2697	5.1264	345	439	437	380	514	325	275	219	247	102	193	252	239	205	139	386	446	518
Unigene0000454	43.4718	38.8309	40.3774	43.9533	52.4803	41.3929	32.4081	31.1712	34.2998	22.2672	29.5863	30.2896	32.7551	20.3658	21.231	32.6948	34.5102	33.9005	1645	1714	1784	1589	2024	1499	1303	1134	1463	835	1663	1519	1754	1152	961	1864	1921	2253
Unigene0000455	3.3292	5.3601	3.4772	4.5613	4.9396	7.0141	8.8651	6.4191	7.7081	4.6433	4.2093	3.5129	6.7901	6.1383	6.9241	5.5512	5.0416	4.3614	123	231	150	161	186	248	348	228	321	170	231	172	355	339	306	309	274	283
Unigene0000456	0.2149	0.3613	0.276	0.1297	0.1378	0.0518	0.1633	0.1031	0.1613	2.6685	3.5105	4.8825	0.7008	0.7518	1.3126	0.8337	0.5955	0.8752	26	51	39	15	17	6	21	12	22	320	631	783	120	136	190	152	106	186
Unigene0000457	82.9427	87.8222	96.9641	107.153	99.551	102.616	108.232	106.23	100.686	136.744	80.0917	84.345	134.89	121.141	133.943	113.66	119.159	171.921	10570	13055	14428	13046	12930	12515	14655	13015	14463	17269	15161	14245	24326	23077	20418	21823	22338	38479
Unigene0000458	9.9421	11.233	11.3055	12.5198	12.7333	13.8079	11.9783	14.4692	15.0835	8.8523	6.8432	8.5001	7.8423	8.0762	7.3803	6.4233	7.4685	5.8036	714	941	948	859	932	949	914	999	1221	630	730	809	797	867	634	695	789	732
Unigene0000459	43.3368	45.151	46.6149	42.4863	44.0685	51.5527	34.2522	33.9946	45.969	27.2735	35.9261	38.2424	36.4812	29.9521	35.9881	41.7577	36.033	31.6198	6154	7479	7729	5764	6378	7006	5168	4641	7358	3838	7578	7197	7331	6358	6113	8934	7527	7886
Unigene0000460	8.2456	10.6376	9.5759	7.318	12.5414	7.7516	11.1762	9.0764	9.3275	10.4211	14.2101	19.1286	12.2382	9.0328	10.9758	11.176	12.8433	12.2007	309	465	419	262	479	278	445	327	394	387	791	950	649	506	492	631	708	803
Unigene0000461	10.0602	10.8072	10.2244	10.1739	11.1552	8.8354	9.77	9.6529	9.8727	16.4134	17.5238	15.6619	11.364	11.6371	11.6	11.4404	11.8001	13.0926	4050	5075	4806	3913	4577	3404	4179	3736	4480	6548	10479	8356	6474	7003	5586	6939	6988	9257
Unigene0000462	161.299	184.333	227.043	140.205	191.365	184.935	223.632	189.861	191.41	264.302	242.967	304.592	231.903	176.361	214.53	153.722	152.047	165.725	5933	7909	9751	4927	7174	6510	8740	6714	7936	9634	13275	14848	12071	9697	9439	8519	8227	10706
Unigene0000463	1.3858	1.5036	1.5763	2.3118	3.0806	1.6291	2.5678	2.2073	1.921	3.1684	1.6327	1.7809	2.4789	2.5784	3.8015	2.8026	2.5024	1.911	64	81	85	102	145	72	126	98	100	145	112	109	162	178	210	195	170	155
Unigene0000464	60.8815	63.3761	69.7667	61.3305	58.8961	62.2036	57.8652	58.3866	57.4462	73.1075	64.8287	69.6187	55.074	65.3163	66.1397	61.3304	53.3577	59.0861	5269	6398	7050	5071	5195	5152	5321	4858	5604	6270	8334	7985	6745	8450	6847	7997	6793	8981
Unigene0000465	372.652	379.111	365.258	356.746	340.161	317.605	310.99	281.098	269.059	298.546	325.951	352.513	227.314	230.984	236.156	251.56	223.561	196.62	18817	22330	21535	17210	17506	15348	16685	13646	15314	14939	24448	23590	16243	17435	14264	19138	16606	17437
Unigene0000466	14.01	15.2264	15.6902	14.5405	14.7965	16.3666	14.9332	13.3853	14.5176	17.4785	12.4195	11.3505	14.924	18.4563	16.1787	11.9804	11.6683	13.3679	2958	3750	3868	2933	3184	3307	3350	2717	3455	3657	3895	3176	4459	5825	4086	3811	3624	4957
Unigene0000467	1.4044	1.1371	1.0246	0.6261	1.2504	1.0598	0.8934	0.4599	0.7845	1.1679	1.7246	1.2559	0.7259	0.8264	1.1415	1.2428	2.1304	0.7182	108	102	92	46	98	78	73	34	68	89	197	128	79	95	105	144	241	97
Unigene0000468	67.8005	74.2761	79.2738	77.6762	67.6653	82.3212	91.2267	89.1969	90.8277	104.805	77.0454	61.872	88.4736	103.761	92.7647	81.5414	81.7736	80.9453	6643	8489	9069	7271	6757	7719	9497	8402	10031	10176	11213	8034	12267	15197	10872	12037	11786	13929
Unigene0000469	18.5394	18.8782	18.3787	18.7842	17.4217	18.5205	17.4934	17.3497	16.3528	16.9157	12.7314	10.956	17.5965	19.9215	17.3842	17.9299	16.6319	19.7108	4686	5566	5424	4536	4488	4480	4698	4216	4659	4237	4780	3670	6294	7527	5256	6828	6184	8750
Unigene0000470	11.1357	11.0132	10.0463	8.4762	11.3955	9.8026	7.2258	6.3117	6.4704	7.6377	12.4311	9.0973	6.2092	5.7568	5.5941	7.7568	7.1166	8.5035	1536	1772	1618	1117	1602	1294	1059	837	1006	1044	2547	1663	1212	1187	923	1612	1444	2060
Unigene0000471	28.5543	13.184	44.3137	9.8877	12.9273	13.8263	13.0277	9.5908	9.6538	14.0594	25.4916	15.586	20.5772	16.0632	101.862	11.9774	9.2562	21.2445	2527	1361	4579	836	1166	1171	1225	816	963	1233	3351	1828	2577	2125	10783	1597	1205	3302
Unigene0000472	184.264	204.578	217.51	259.815	200.733	224.203	201.484	225.594	214.492	244.256	193.661	138.686	189.167	208.375	197.516	219.866	199.149	188.848	17799	23051	24532	23977	19762	20726	20679	20950	23354	23381	27787	17754	25858	30088	22822	31998	28298	32038
Unigene0000473	8.8663	9.4901	10.0359	8.7106	9.2844	10.4023	8.2227	9.3841	9.1539	6.5141	6.7893	5.8881	8.0608	8.7582	9.5795	9.6876	9.2348	8.6057	342	427	452	321	365	384	337	348	398	249	389	301	440	505	442	563	524	583
Unigene0000474	11.7684	10.7265	10.5977	10.6371	11.7987	9.1265	8.3814	8.2086	8.0348	7.7244	8.2772	7.6582	8.0232	8.9207	8.8864	8.6367	8.3044	9.2603	1788	1901	1880	1544	1827	1327	1353	1199	1376	1163	1868	1542	1725	2026	1615	1977	1856	2471
Unigene0000475	5.2911	5.4432	6.0853	4.6793	6.59	3.9717	6.8498	5.1442	3.3338	12.1606	10.2065	10.7715	8.8057	7.4549	11.1036	10.679	9.8658	14.0796	245	294	329	207	311	176	337	229	174	558	702	661	577	516	615	745	672	1145
Unigene0000476	3.3981	3.3873	2.3237	2.0403	3.515	3.1378	1.2892	1.5344	1.3788	0.6645	1.7202	2.5839	1.2658	1.3569	1.4534	2.5002	1.5758	2.5197	129	150	103	74	136	114	52	56	59	25	97	130	68	77	66	143	88	168
Unigene0000477	1.1863	1.1187	0.8636	1.3245	2.134	1.0743	1.0049	0.8843	0.9297	0.7582	1.0383	1.0593	1.5509	0.4365	1.0248	1.5879	1.5726	0.9794	60	66	51	64	110	52	54	43	53	38	78	71	111	33	62	121	117	87
Unigene0000478	28.6399	27.018	24.0993	29.1215	29.615	27.2797	24.509	26.2086	27.3161	15.096	16.4745	17.828	22.8487	24.9486	20.2483	18.9391	20.7338	19.9125	2171	2389	2133	2109	2288	1979	1974	1910	2334	1134	1855	1791	2451	2827	1836	2163	2312	2651
Unigene0000479	14.0889	16.3597	20.9587	11.8306	13.1789	15.1887	12.5179	11.1551	14.2249	7.6656	9.0602	8.0129	5.5538	6.5237	7.3175	6.6471	4.9496	8.0669	536	726	931	430	511	553	506	408	610	289	512	404	299	371	333	381	277	539
Unigene0000480	2.6555	3.7081	2.5263	3.897	3.3173	4.1192	5.6491	4.0221	2.878	1.8302	2.2531	1.9727	4.4494	4.7478	1.4247	9.6711	9.4074	5.8647	388	632	431	544	494	576	877	565	474	265	489	382	920	1037	249	2129	2022	1505
Unigene0000481	83.6148	73.1152	77.3578	78.2055	76.024	63.6661	55.6958	51.966	56.2446	60.7911	59.0252	53.3356	66.564	64.3063	67.347	62.6793	70.5099	62.101	8400	8568	9074	7506	7784	6121	5945	5019	6369	6052	8808	7101	9463	9657	8093	9487	10420	10957
Unigene0000482	55.2868	60.8501	63.6884	55.0248	54.2993	57.679	45.7893	40.2866	49.9781	42.1015	49.3207	45.6699	50.0273	54.1347	50.2248	57.6727	44.5129	54.8992	5066	6504	6814	4817	5071	5058	4458	3549	5162	3823	6713	5546	6487	7415	5505	7962	6000	8835
Unigene0000483	6.6103	6.8601	7.6736	6.0101	6.9327	8.0591	5.8648	6.0655	7.3069	5.1027	5.2267	5.9771	5.0081	4.5018	3.7221	4.6671	4.7569	5.0846	1553	1880	2105	1349	1660	1812	1464	1370	1935	1188	1824	1861	1665	1581	1046	1652	1644	2098
Unigene0000484	22.7817	24.2722	26.6718	21.8905	22.2393	22.8831	25.3701	24.2472	22.2302	31.2233	31.8826	34.7982	26.8915	25.4413	31.4016	28.0408	24.2356	22.4784	3744	4653	5118	3437	3725	3599	4430	3831	4118	5085	7783	7579	6254	6250	6173	6943	5859	6488
Unigene0000485	42.9586	39.21	35.6058	44.5978	40.5372	36.3601	30.2648	32.4204	31.0265	31.4526	28.473	26.4167	27.956	33.4691	26.7825	29.9346	31.5504	30.9519	4653	4954	4503	4615	4475	3769	3483	3376	3788	3376	4581	3792	4285	5419	3470	4885	5027	5888
Unigene0000486	8.3958	8.6581	10.1693	9.8646	8.2503	8.0676	7.6054	8.2783	9.5758	14.8752	14.1825	10.5748	12.2293	15.4649	14.1936	10.9062	11.4979	10.1172	1306	1571	1847	1466	1308	1201	1257	1238	1679	2293	3277	2180	2692	3596	2641	2556	2631	2764
Unigene0000487	3.7101	5.0179	4.4111	3.2322	3.7081	3.2387	2.2773	1.7378	2.2489	1.9766	2.4977	2.643	1.9948	2.0735	1.6472	1.7742	1.9347	2.2437	322	508	447	268	328	269	210	145	220	170	322	304	245	269	171	232	247	342
Unigene0000488	25.8597	31.6518	28.3248	23.8744	25.9143	20.225	24.6402	21.9871	20.434	34.4198	27.6529	30.2905	25.5739	25.268	24.0068	21.1244	25.0836	23.3113	3467	4950	4434	3058	3541	2595	3510	2834	3088	4573	5507	5382	4852	5064	3850	4267	4947	5489
Unigene0000489	25.1573	29.6368	26.5004	27.6345	28.8744	29.4866	27.7753	28.5471	27.5306	28.5737	24.9626	19.8641	30.3586	34.1261	26.7169	22.5786	24.3748	26.3934	3640	5002	4477	3820	4258	4083	4270	3971	4490	4097	5365	3809	6216	7381	4624	4922	5188	6707
Unigene0000490	13.6709	14.1058	12.8731	17.5736	18.9638	10.0411	10.7506	8.6187	8.0507	15.7805	22.4412	18.3121	28.4052	18.8973	31.1034	22.4618	26.1054	19.0934	1508	1815	1658	1852	2132	1060	1260	914	1001	1725	3677	2677	4434	3116	4104	3733	4236	3699
Unigene0000491	12.6038	11.585	11.7445	11.2536	11.2959	8.439	7.2907	8.3553	7.8918	12.232	11.9699	9.4611	8.3173	11.259	9.7488	9.6142	9.5019	9.4322	3477	3728	3783	2966	3176	2228	2137	2216	2454	3344	4905	3459	3247	4643	3217	3996	3856	4570
Unigene0000492	369.778	353.102	354.581	390.835	456.823	224.267	572.695	338.863	195.488	1140.71	1609.71	1897.53	697.919	560.194	1231.35	752.124	588.123	928.223	73514	81885	82308	74233	92562	42669	120972	64767	43807	224732	475356	499947	196348	166479	292824	225282	171996	324099
Unigene0000493	5.6977	6.426	5.2232	5.061	5.7573	5.4078	6.5745	6.0276	5.7877	7.0123	6.453	6.4077	7.3143	6.7374	6.0734	5.3703	6.3426	5.6929	469	617	502	398	483	426	575	477	537	572	789	699	852	829	598	666	768	823
Unigene0000494	0.6589	0.7908	0.4514	0.6897	1.293	0.1377	0.7442	0.5483	0.1169	0.5319	0.4436	0.9944	0.419	0.4849	1.2118	0.6997	0.6271	0.4502	10	14	8	10	20	2	12	8	2	8	10	20	9	11	22	16	14	12
Unigene0000495	0.0366	0.0209	0.0209	0.0895	0.0958	0.0255	0	0.0381	0.065	0.0246	0.0411	0.0737	0.0345	0.0572	0.0714	0.081	0.0166	0.1182	3	2	2	7	8	2	0	3	6	2	5	8	4	7	7	10	2	17
Unigene0000496	79.0056	79.9408	86.2813	83.6215	80.5626	86.7697	88.3471	88.1979	88.6189	90.4032	80.3253	71.4859	72.265	79.6421	78.7082	80.2538	72.0919	64.1813	5092	6010	6493	5149	5292	5352	6050	5465	6438	5774	7690	6106	6591	7673	6068	7793	6835	7265
Unigene0000497	132.404	129.818	124.056	127.608	125.416	125.94	103.267	107.159	130.531	76.028	105.914	116.031	109.202	102.51	101.583	131.37	128.017	105.882	8873	10148	9707	8170	8566	8077	7353	6904	9860	5049	10543	10305	10356	10269	8143	13264	12620	12462
Unigene0000498	1.8357	2.7948	2.3041	2.1368	2.562	2.2655	2.3235	2.0576	1.6988	1.4692	2.0242	2.9375	0.9841	0.8575	1.4553	2.5314	1.9149	2.4869	116	206	170	129	165	137	156	125	121	92	190	246	88	81	110	241	178	276
Unigene0000499	8.0648	7.4876	6.7842	7.4238	10.8059	6.9281	7.1553	5.2885	6.0519	5.9991	8.1655	8.3704	6.0932	6.1308	4.7035	8.2831	7.8335	6.1437	506	548	497	445	691	416	477	319	428	373	761	696	541	575	353	783	723	677
Unigene0000500	157.247	157.994	210.583	173.815	157.455	222.026	148.774	146.617	165.374	118.752	83.0641	61.6465	115.216	134.883	124.818	103.334	102.105	149.461	18254	21394	28543	19277	18629	24666	18350	16363	21639	13661	14323	9484	18927	23406	17332	18073	17436	30472
Unigene0000501	106.052	39.1532	21.951	82.8224	69.4776	25.7311	13.7453	17.3826	12.8354	26.1315	22.0355	16.8213	33.1149	19.3571	30.5166	21.2765	51.7617	68.4017	13187	5679	3187	9839	8805	3062	1816	2078	1799	3220	4070	2772	5827	3598	4539	3986	9468	14938
Unigene0000502	39.1742	34.8974	38.0748	42.2777	37.9718	41.6349	27.7187	32.8236	31.6084	25.3648	22.4711	20.8925	22.3553	25.2558	22.8339	25.0143	21.9215	25.8896	5955	6188	6758	6140	5883	6057	4477	4797	5416	3821	5074	4209	4809	5739	4152	5729	4902	6912
Unigene0000503	315.594	342.877	341.151	316.471	283.868	283.757	293.425	295.309	252.562	342.932	306.614	327.076	244.011	280.12	257.741	288.521	282.969	269.147	20777	26331	26224	19905	19047	17878	20525	18691	18742	22373	29984	28537	22733	27567	20297	28618	27404	31120
Unigene0000504	14.1126	16.4505	17.8999	13.5136	17.5374	14.1997	11.6453	10.3402	13.5865	13.5704	17.6213	16.2186	13.1104	14.3505	14.7889	11.9011	11.0164	10.6683	998	1357	1478	913	1264	961	875	703	1083	951	1851	1520	1312	1517	1251	1268	1146	1325
Unigene0000505	6.0358	6.8062	7.4187	7.3895	7.5415	8.1322	7.0413	7.0049	7.5137	3.1244	4.3148	4.7543	3.6437	4.1184	2.5078	4.4699	3.6936	4.2049	501	659	719	586	638	646	621	559	703	257	532	523	428	511	249	559	451	613
Unigene0000506	17.8164	20.3259	13.4434	17.7913	30.5423	12.0895	12.68	9.6375	10.0934	10.476	21.1617	13.2436	12.0056	8.5133	9.4978	25.4251	30.0631	10.9718	2219	2953	1955	2117	3877	1441	1678	1154	1417	1293	3915	2186	2116	1585	1415	4771	5508	2400
Unigene0000507	47.5032	62.0367	61.5753	55.6104	45.3286	57.9855	80.7324	84.3172	66.9148	85.2999	48.3379	42.853	58.5279	83.709	66.924	59.2544	56.7885	54.1933	8520	12979	12895	9529	8286	9953	15385	14539	13528	15161	12878	10186	14855	22443	14358	16012	14983	17071
Unigene0000508	1.1147	1.0557	0.8547	1.1334	1.1562	0.599	0.5296	0.4748	0.5463	0.4178	0.9077	0.729	0.7502	0.6676	0.6745	1.0076	0.9599	0.7435	105	116	94	102	111	54	53	43	58	39	127	91	100	94	76	143	133	123
Unigene0000509	0.3376	0.2171	0.1301	0.4594	0.2319	0.2117	0.4607	0.316	0.4043	0.6132	0.5227	0.917	0.5248	0.7114	0.8185	0.6498	0.7573	0.7977	20	15	9	26	14	12	29	18	27	36	46	72	44	63	58	58	66	83
Unigene0000510	73.5022	77.1453	75.7677	98.2345	81.4145	100.26	107.81	113.391	96.5516	88.3214	54.6433	40.8419	99.4535	121.549	81.8539	102.275	98.5993	114.364	4833	5917	5817	6171	5456	6309	7532	7168	7156	5755	5337	3559	9254	11947	6438	10132	9537	13207
Unigene0000511	23.3971	22.0103	21.0628	23.3066	19.1465	18.473	17.6257	15.7472	14.8701	20.816	20.9246	20.8689	20.8755	23.5218	24.0116	19.8793	23.3344	22.9308	1428	1567	1501	1359	1191	1079	1143	924	1023	1259	1897	1688	1803	2146	1753	1828	2095	2458
Unigene0000512	9.1866	8.8679	8.8339	9.3671	10.2805	7.9089	7.0119	6.6688	6.9256	8.0123	9.122	9.6643	7.2573	7.9624	6.4765	8.0971	9.0699	9.5994	619	697	695	603	706	510	502	432	526	535	913	863	692	802	522	822	899	1136
Unigene0000513	358.363	324.267	371.902	390.133	348.241	340.149	261.617	234.503	247.385	82.4605	96.1056	95.7417	140.331	168.609	81.1499	132.141	137.463	161.696	24905	26287	30178	25903	24666	22623	19318	15668	19379	5679	9921	8818	13801	17516	6746	13836	14053	19736
Unigene0000514	35.5345	39.7401	36.1121	33.1231	39.0611	35.3184	42.8258	37.2158	32.1456	41.671	33.6692	31.1252	33.0107	34.9632	34.1373	34.1193	33.3023	42.366	6249	8152	7415	5565	7001	5944	8002	6292	6372	7262	8795	7254	8215	9191	7181	9040	8615	13085
Unigene0000515	1.443	0.7861	0.9269	0.7238	1.5044	1.3508	1.0893	0.7818	0.8935	0.1972	0.1822	0.2949	0.17	0.1006	0.2011	0.1596	0.1942	0.1198	96	61	72	46	102	86	77	50	67	13	18	26	16	10	16	16	19	14
Unigene0000516	139.921	142.554	131.984	113.7	148.81	107.849	129.051	91.2198	98.4061	145.585	183.709	219.564	123.586	115.218	159.237	150.179	129.501	158.883	5790	6881	6377	4495	6276	4271	5674	3629	4590	5970	11292	12041	7237	7127	7882	9363	7883	11547
Unigene0000517	43.5583	41.5399	42.066	41.0345	38.384	39.2843	36.5857	34.4035	40.6975	40.3392	42.5607	35.0303	41.3569	47.8238	37.8356	35.7042	42.7017	41.1332	4741	5274	5346	4267	4258	4092	4231	3600	4993	4351	6881	5053	6370	7781	4926	5855	6837	7863
Unigene0000518	3.5976	3.5693	3.3696	3.4553	3.9661	2.8159	1.7881	1.4436	1.6735	1.8628	2.9118	2.0436	1.9805	2.2625	1.577	2.0569	2.8212	2.9383	267	309	292	245	300	200	141	103	140	137	321	201	208	251	140	230	308	383
Unigene0000519	7.9235	8.2942	8.6909	6.7513	7.8834	6.1732	5.9135	5.1619	6.3142	13.1858	16.0121	16.0587	6.6797	8.9087	9.4131	6.643	6.4447	7.2896	570	696	730	464	578	425	452	357	512	940	1711	1531	680	958	810	720	682	921
Unigene0000520	92.6344	94.0876	87.7755	99.9226	80.5042	82.0724	70.3332	63.3967	76.3754	66.9303	82.0739	66.9562	80.6196	87.6674	80.8547	104.47	97.5256	70.7372	6581	7797	7281	6782	5829	5580	5309	4330	6116	4712	8661	6304	8105	9310	6871	11182	10192	8826
Unigene0000521	32.2685	37.9103	44.4348	44.0208	36.6048	39.3335	39.8835	40.6767	40.5979	50.3012	44.5457	41.1215	34.9877	46.0699	39.1294	30.8386	28.7245	32.7963	4233	5801	6806	5517	4894	4938	5559	5130	6003	6539	8680	7149	6495	9034	6140	6095	5543	7556
Unigene0000522	8.8349	8.7451	8.343	5.5726	5.0107	6.617	3.8331	4.2495	4.1569	7.8074	5.0711	5.3081	3.8704	5.5772	3.9598	3.4913	3.8535	3.7365	692	799	763	417	400	496	319	320	367	606	590	551	429	653	371	412	444	514
Unigene0000523	14.5026	14.5891	15.1821	16.7203	14.9515	14.9583	14.2789	16.0869	16.2133	15.1477	13.7084	11.4377	15.3914	18.6071	13.3209	11.4994	13.7059	13.6584	1084	1272	1325	1194	1139	1070	1134	1156	1366	1122	1522	1133	1628	2079	1191	1295	1507	1793
Unigene0000524	4.3962	4.1175	3.0293	3.1666	3.9144	2.3589	2.4387	2.0867	2.0231	3.2142	4.0733	5.1241	2.0894	1.929	2.0439	2.927	3.3924	3.2837	962	1051	774	662	873	494	567	439	499	697	1324	1486	647	631	535	965	1092	1262
Unigene0000525	4.9618	4.9568	5.1276	4.9933	5.311	6.613	6.9856	6.6966	6.3907	4.8139	5.2176	5.2498	7.6694	7.2513	6.5821	10.6239	8.8275	9.7986	363	423	438	349	396	463	543	471	527	349	567	509	794	793	576	1171	950	1259
Unigene0000526	13.47	14.287	12.2537	13.4961	11.1698	10.6915	11.1261	11.5972	10.6581	11.6763	9.9482	8.264	13.737	15.5882	11.5686	11.1251	12.6999	12.2592	2525	3124	2682	2417	2134	1918	2216	2090	2252	2169	2770	2053	3644	4368	2594	3142	3502	4036
Unigene0000527	3.2155	3.0138	2.4234	2.2662	4.2696	1.9375	1.9368	1.9176	2.1965	1.2438	2.5038	2.1028	2.1662	0.9967	1.9086	2.9167	2.8052	3.1002	300	328	264	202	406	173	192	172	231	115	347	260	286	139	213	410	385	508
Unigene0000528	62.8489	73.1133	74.1871	69.3461	71.5164	77.4231	87.4996	93.5034	70.4287	91.6462	60.7887	49.9979	77.2378	90.3107	68.8439	77.541	80.5237	83.4237	6723	9123	9266	7087	7797	7926	9945	9616	8492	9715	9659	7088	11692	14441	8809	12497	12671	15673
Unigene0000529	23.0561	23.3041	23.7527	26.422	27.4391	23.9253	22.7492	22.9124	21.187	26.452	21.1767	21.2548	20.0077	24.5988	21.3694	20.8206	25.7253	24.5073	1592	1877	1915	1743	1931	1581	1669	1521	1649	1810	2172	1945	1955	2539	1765	2166	2613	2972
Unigene0000530	41.4011	38.0459	36.1102	35.5476	31.7605	32.1755	24.7182	21.9279	24.7599	24.6359	25.1708	24.261	18.9627	21.6456	16.6234	26.107	24.3165	18.7639	3044	3263	3100	2497	2380	2264	1931	1550	2052	1795	2749	2364	1973	2379	1462	2892	2630	2423
Unigene0000531	11.8759	11.6885	9.8616	10.4891	10.5059	8.7406	9.2161	8.3437	9.088	11.6923	12.3818	12.2692	8.3879	8.2709	7.723	6.6832	9.1335	10.4274	1972	2264	1912	1664	1778	1389	1626	1332	1701	1924	3054	2700	1971	2053	1534	1672	2231	3041
Unigene0000532	20.0409	21.6044	11.2764	16.8565	17.6302	10.4532	14.9767	13.4787	8.6314	17.6787	28.9785	31.9335	13.1387	18.4511	9.4694	16.8206	26.6874	21.9926	2408	3028	1582	1935	2159	1202	1912	1557	1169	2105	5172	5085	2234	3314	1361	3045	4717	4641
Unigene0000533	0.1577	0.2581	0.221	0.6003	0.5346	0.4944	0.8907	0.6413	0.5216	0.8682	0.8784	0.7357	1.1652	1.9089	1.2467	1.2658	1.2477	0.9879	11	21	18	40	38	33	66	43	41	60	91	68	115	199	104	133	128	121
Unigene0000534	1.8972	1.8318	1.7479	2.6176	3.61	1.8522	2.8046	2.2125	2.3886	2.8523	2.6189	3.1305	8.1047	4.2305	6.6484	8.1276	9.0343	10.3711	198	223	213	261	384	185	311	222	281	295	406	433	1197	660	830	1278	1387	1901
Unigene0000535	115.27	92.1866	28.9668	17.7872	27.6596	15.4291	10.8821	9.8224	9.1054	23.8325	36	55.36	8.3205	7.164	5.7583	6.8982	8.2927	9.7952	48900	45618	14348	7209	11959	6264	4905	4006	4354	10019	22685	31124	4995	4543	2922	4409	5175	7298
Unigene0000536	334.178	352.482	273.536	220.707	249.055	308.144	206.968	184.845	138.163	289.212	301.715	196.859	363.864	391.844	315.781	396.023	294.709	477.324	43661	53719	41728	27549	33164	38529	28731	23218	20347	37445	58554	34086	67274	76528	49351	77955	56641	109528
Unigene0000537	0.746	0.9593	0.7691	1.1857	0.9759	0.2743	0.7671	0.4311	0.4167	0.2788	0.465	0.7193	0.576	0.3512	0.8546	1.7147	0.648	0.6765	54	81	65	82	72	19	59	30	34	20	50	69	59	38	74	187	69	86
Unigene0000538	13.2696	12.5674	13.2255	12.0798	13.1572	10.0819	9.2787	9.1611	9.192	13.6026	16.5377	13.0888	10.3593	13.6515	11.5328	13.6143	11.6807	9.9764	1136	1255	1322	988	1148	826	844	754	887	1154	2103	1485	1255	1747	1181	1756	1471	1500
Unigene0000539	12.1984	14.6143	14.0299	12.5987	11.5362	14.7297	16.2644	18.3119	15.2355	16.3673	12.603	12.1911	14.4876	17.9878	16.9062	12.7895	12.4387	12.1701	1356	1895	1821	1338	1307	1567	1921	1957	1909	1803	2081	1796	2279	2989	2248	2142	2034	2376
Unigene0000540	175.283	182.544	198.255	219.255	189.231	196.558	251.696	259.313	226.482	375.2	269.919	262.019	267.951	284.651	261.138	234.176	255.73	219.813	16960	20603	22398	20268	18661	18201	25876	24122	24701	35976	38794	33599	36689	41171	30224	34138	36399	37354
Unigene0000541	107.678	89.4788	72.3453	93.1928	93.3111	69.6153	80.7796	97.2285	77.6968	97.6593	76.4109	84.0556	54.4532	62.3848	65.9746	67.6284	81.3155	96.1717	8802	8532	6905	7278	7774	5446	7016	7641	7159	7911	9278	9106	6299	7623	6451	8329	9778	13807
Unigene0000542	11.4901	10.4861	10.6859	12.0728	10.7249	8.2691	8.6194	7.6887	7.5226	10.7892	10.1389	9.8178	10.2782	9.9194	9.2747	11.4186	11.4857	12.2971	1828	1946	1985	1835	1739	1259	1457	1176	1349	1701	2396	2070	2314	2359	1765	2737	2688	3436
Unigene0000543	2.1709	2.299	1.9786	1.3853	1.8567	1.3101	1.1254	1.3524	1.4522	2.9053	3.5795	2.8557	2.5924	2.2677	3.3386	3.2825	2.8884	3.3513	187	231	199	114	163	108	103	112	141	248	458	326	316	292	344	426	366	507
Unigene0000544	10.7881	11.454	12.7987	13.1898	9.9762	11.8427	13.0077	13.213	14.6766	14.0546	12.005	8.9717	10.1823	12.5983	9.6448	9.4679	10.8024	8.7646	2017	2498	2794	2356	1901	2119	2584	2375	3093	2604	3334	2223	2694	3521	2157	2667	2971	2878
Unigene0000545	26.2152	23.1873	22.4075	23.1522	28.3244	22.6235	21.8581	20.3292	19.4157	25.5879	26.1052	26.0705	26.9882	27.7499	29.319	26.9024	23.8939	26.61	2016	2080	2012	1701	2220	1665	1786	1503	1683	1950	2982	2657	2937	3190	2697	3117	2703	3594
Unigene0000546	14.8931	16.8615	16.3519	21.4403	19.0026	24.6716	29.343	33.4245	34.4426	41.376	55.2552	30.4509	67.2716	68.0228	57.0832	68.0191	74.3572	40.5278	1681	2220	2155	2312	2186	2665	3519	3627	4382	4628	9264	4555	10745	11477	7707	11567	12346	8034
Unigene0000547	14.561	10.8047	6.8555	8.4205	10.4586	6.5568	11.5591	9.7764	8.6477	16.2361	19.8673	12.1911	36.5727	36.5598	23.7183	26.8758	35.5654	41.6753	1086	940	597	600	795	468	916	701	727	1200	2201	1205	3860	4076	2116	3020	3902	5459
Unigene0000548	5.1639	5.1219	4.7826	4.5315	4.8958	4.3983	4.0633	3.0104	4.544	4.6535	5.5866	5.6681	5.1894	4.4387	4.9596	5.1771	5.7106	4.2907	860	995	930	721	831	701	719	482	853	768	1382	1251	1223	1105	988	1299	1399	1255
Unigene0000549	1.4854	2.1532	2.475	1.1873	1.5899	1.4392	0.9659	0.4214	0.5271	1.1719	2.1636	1.6303	0.9924	1.0118	1.5805	1.6492	1.1567	1.6454	55	93	107	42	60	51	38	15	22	43	119	80	52	56	70	92	63	107
Unigene0000550	38.7499	34.5122	36.4802	38.4292	39.4256	34.0309	39.1664	31.837	35.1133	41.8415	37.4559	33.0504	0	0	0	0	0	0	514	534	565	487	533	432	552	406	525	550	738	581	0	0	0	0	0	0
Unigene0000551	32.8794	30.7171	27.5335	25.1328	24.6147	33.6357	33.9305	36.6958	25.9883	41.7936	27.5016	19.1899	32.2981	46.1035	33.9668	26.5465	25.0045	26.7699	2384	2598	2331	1741	1819	2334	2614	2558	2124	3003	2962	1844	3314	4997	2946	2900	2667	3409
Unigene0000552	6.0818	5.6972	7.6993	7.3776	5.2322	5.3786	5.7998	6.2338	6.9606	9.8194	9.8698	7.6221	6.2331	9.4573	7.0642	5.5123	6.6697	5.5772	755	825	1116	875	662	639	765	744	974	1208	1820	1254	1095	1755	1049	1031	1218	1216
Unigene0000553	0.3364	0.3082	0.3477	0.3521	0.33	0.2303	0.2947	0.3499	0.3704	0.4916	0.5622	0.4726	0.6229	0.2871	0.3781	0.3926	0.3706	0.4887	29	31	35	29	29	19	27	29	36	42	72	54	76	37	39	51	47	74
Unigene0000554	75.3522	78.4899	83.4817	74.4058	64.2418	72.1564	82.0994	90.1416	72.7093	108.816	84.3016	84.7299	83.047	104.072	87.5225	67.9358	69.3318	71.3072	5157	6266	6671	4865	4481	4726	5970	5931	5609	7380	8570	7685	8043	10647	7165	7005	6980	8571
Unigene0000555	0.0337	0.1011	0.0577	0.0176	0.0992	0.0704	0.0634	0.0351	0.0149	0.085	0.0794	0.0572	0.0714	0.1353	0.2395	0.0559	0.1604	0.1391	4	14	8	2	12	8	8	4	2	10	14	9	12	24	34	10	28	29
Unigene0000556	9.2886	8.5374	7.6683	9.85	8.8946	8.1147	10.9205	10.4535	9.5014	11.1966	13.313	13.3512	11.2697	12.4276	11.8219	11.8654	13.2705	12.2133	915	981	882	927	893	765	1143	990	1055	1093	1948	1743	1571	1830	1393	1761	1923	2113
Unigene0000557	6.8362	9.2202	7.7437	7.3578	6.9316	7.7033	7.4512	8.2257	7.6863	8.5388	6.4183	6.365	6.8861	8.247	8.3742	6.806	6.8573	6.3939	778	1224	1029	800	804	839	901	900	986	963	1085	960	1109	1403	1140	1167	1148	1278
Unigene0000558	58.8829	60.6863	64.3702	70.3211	58.9317	54.6692	57.1312	56.4423	49.1136	69.9078	56.0748	48.7377	32.5328	49.4124	38.1194	36.5235	35.0015	44.3602	7087	8520	9046	8086	7229	6297	7306	6531	6663	8338	10025	7774	5541	8890	5488	6623	6197	9377
Unigene0000559	12.9034	16.6604	18.9653	16.7586	15.0846	15.6552	19.0077	18.9293	18.1875	25.3607	20.6013	18.3681	29.539	32.0887	22.78	21.7486	23.0778	20.0793	2371	3571	4069	2942	2825	2753	3711	3344	3767	4618	5623	4473	7681	8814	5007	6021	6238	6480
Unigene0000560	11.1801	9.1579	9.1961	8.0817	6.9556	6.9832	5.2727	4.8142	4.6424	6.2202	8.1083	7.093	5.592	6.5254	6.0719	9.0863	10.0264	7.0541	3662	3499	3517	2529	2322	2189	1835	1516	1714	2019	3945	3079	2592	3195	2379	4484	4831	4058
Unigene0000561	2108.24	1372.06	1194.63	380.955	343.078	217.898	82.5653	87.6193	114.766	99.3522	127.616	83.9692	1.456	2.2228	11.3593	1.9097	1.5142	1.913	113575	86221	75144	19607	18837	11234	4726	4538	6969	5304	10212	5995	111	179	732	155	120	181
Unigene0000562	13.5462	18.1069	17.3615	13.2305	15.1189	15.1073	16.2663	15.7878	13.2909	19.7292	17.9209	14.2684	12.762	14.2914	12.9148	13.3539	13.9526	12.2279	2407	3753	3602	2246	2738	2569	3071	2697	2662	3474	4730	3360	3209	3796	2745	3575	3647	3816
Unigene0000563	73.3612	69.2466	65.6504	64.9238	47.2452	29.5311	95.164	84.8139	40.0458	249.483	186.566	132.103	73.2732	129.326	132.834	84.2483	65.8702	106.007	35378	38953	36966	29912	23221	13629	48761	39322	21768	119226	133642	84428	50004	93228	76625	61212	46728	89784
Unigene0000564	1.9629	1.1605	2.4506	1.0499	0.646	1.0802	0.139	0.192	0.3221	0.503	0.7912	0.4597	0.0261	0.0165	0.0103	0	0	0	319	220	465	163	107	168	24	30	59	81	191	99	6	4	2	0	0	0
Unigene0000565	50.2284	48.2713	48.5052	47.5528	44.6469	43.937	43.0953	38.4434	44.2432	49.6441	54.6285	46.9917	58.3587	63.5749	54.7947	56.4543	54.2457	48.0629	8271	9272	9326	7481	7493	6924	7540	6086	8212	8101	13362	10255	13599	15649	10793	14006	13140	13900
Unigene0000566	19.3506	22.6328	22.7229	22.8654	19.4597	22.8947	26.3946	25.6317	23.1751	26.6906	21.8203	18.3719	25.8169	28.3412	24.2109	22.897	22.1447	23.4002	2366	3228	3244	2671	2425	2679	3429	3013	3194	3234	3963	2977	4467	5180	3541	4218	3983	5025
Unigene0000567	30.9988	29.0417	31.4097	31.212	29.6323	27.6337	22.4337	23.5544	24.7763	33.4144	31.3111	23.8892	25.8395	31.8607	29.9212	27.1557	26.8795	22.8413	5440	5945	6436	5233	5300	4641	4183	3974	4901	5811	8162	5556	6417	8358	6281	7180	6939	7040
Unigene0000568	27.6472	26.4274	26.3549	27.8863	26.308	21.6364	29.3158	27.2423	24.4731	33.4746	29.4404	21.7851	33.3042	41.2768	35.4383	28.6487	32.4242	28.4271	4043	4508	4500	3896	3921	3028	4555	3830	4034	4851	6395	4222	6892	9023	6199	6312	6975	7301
Unigene0000569	34.85	32.4536	34.2042	35.9848	29.761	34.9791	33.8459	36.7222	36.4853	37.2506	32.3353	26.2757	32.9351	41.8356	29.1024	26.7911	31.8583	29.5305	6364	6913	7293	6278	5539	6113	6567	6447	7510	6741	8771	6359	8511	11420	6357	7371	8558	9471
Unigene0000570	23.6341	25.8488	24.4234	27.5902	23.796	26.0578	30.5858	32.3434	28.122	34.6591	27.1586	21.515	31.1539	38.903	31.167	27.1791	29.2238	28.9243	6418	8188	7744	7158	6586	6772	8825	8444	8608	9327	10955	7743	11972	15792	10124	11120	11674	13795
Unigene0000571	19.0502	18.9969	19.4341	16.797	24.7554	18.8812	15.7616	11.75	12.598	17.0528	25.0921	27.8141	21.2458	17.0616	20.616	26.686	20.5416	30.4023	2506	2915	2985	2111	3319	2377	2203	1486	1868	2223	4903	4849	3955	3355	3244	5289	3975	7024
Unigene0000572	53.2702	47.0371	61.515	52.9929	52.0862	53.2875	26.0801	25.6915	36.1942	11.2843	12.8642	14.4648	20.5368	22.2367	14.6391	18.5553	15.5795	19.8708	867	893	1169	824	864	830	451	402	664	182	311	312	473	541	285	455	373	568
Unigene0000573	12.3003	14.235	13.0076	13.3484	12.6937	13.1576	14.3111	14.9988	13.1414	14.6052	11.9803	11.8555	15.6592	17.2497	14.2797	13.969	14.6593	13.8308	2066	2789	2551	2142	2173	2115	2554	2422	2488	2431	2989	2639	3722	4331	2869	3535	3622	4080
Unigene0000574	1.996	2.5441	1.774	1.6635	1.914	1.3694	1.3823	1.2848	0.9154	5.4268	8.4781	9.457	1.7405	2.8418	2.0653	2.0247	3.0465	2.1872	265	394	275	211	259	174	195	164	137	714	1672	1664	327	564	328	405	595	510
Unigene0000575	30.6578	28.1025	27.7615	33.6233	27.6601	26.7578	26.4928	29.8153	27.4545	31.6566	28.5259	24.8134	35.96	43.0957	32.5237	32.0072	36.4046	33.1955	9458	10113	10000	9910	8697	7900	8684	8843	9547	9678	13072	10145	15699	19874	12002	14877	16521	17986
Unigene0000576	52.2859	56.1746	56.8598	58.3634	41.6892	30.3293	70.4269	63.738	34.619	173.005	131.237	94.9493	59.4815	102.669	107.128	72.0637	57.3046	78.6309	8897	11150	11297	9488	7230	4939	12733	10427	6640	29173	33171	21412	14323	26115	21805	18475	14344	23499
Unigene0000577	17.7015	16.2838	17.331	17.9297	18.1014	15.9571	13.9079	13.1874	13.9285	13.5741	14.2531	11.4249	12.394	14.9631	12.3211	13.8927	16.1152	16.1544	2724	2923	3114	2636	2839	2350	2274	1951	2416	2070	3258	2330	2699	3442	2268	3221	3648	4366
Unigene0000578	30.4907	21.03	19.6147	23.3168	19.7995	21.0328	12.842	14.3567	14.5072	14.4161	14.62	12.2773	20.5897	18.5589	18.3719	22.413	17.5514	12.4229	5991	4820	4500	4377	3965	3955	2681	2712	3213	2807	4267	3197	5725	5451	4318	6635	5073	4287
Unigene0000579	50.5783	51.6787	50.8164	50.3883	48.2057	44.4129	49.0148	49.7844	45.5113	54.9247	50.1952	44.8584	51.6688	56.1793	47.4251	50.8987	56.094	60.477	20057	23905	23529	19090	19483	16855	20652	18980	20343	21584	29567	23575	28995	33302	22496	30410	32722	42120
Unigene0000580	45.5031	47.6093	47.3185	42.364	42.6918	45.7763	69.3332	80.5881	64.4782	115.935	73.6904	84.9744	123.843	96.3336	107.126	77.37	85.5294	67.4736	15145	18484	18389	13471	14482	14581	24519	25787	24190	38239	36432	37482	58330	47929	42650	38798	41876	39442
Unigene0000581	8.8461	9.2598	8.6818	9.4249	8.7044	6.44	7.5872	9.4449	7.5448	12.7962	12.2515	10.4039	9.2247	12.6441	11.5691	10.1931	8.8397	10.1493	1398	1707	1602	1423	1402	974	1274	1435	1344	2004	2876	2179	2063	2987	2187	2427	2055	2817
Unigene0000582	17.9004	22.0327	20.2583	20.4504	22.9528	19.5055	23.6142	22.5366	22.3452	24.2523	17.1368	15.4221	30.4795	31.518	30.5454	23.3372	21.8327	28.1058	2405	3453	3178	2625	3143	2508	3371	2911	3384	3229	3420	2746	5795	6330	4909	4724	4315	6632
Unigene0000583	11.4211	12.639	12.1861	9.3852	12.1147	10.26	12.8243	12.8736	9.3761	22.368	11.4691	6.7768	10.169	15.1432	16.9702	11.1513	9.3328	14.7886	777	1003	968	610	840	668	927	842	719	1508	1159	611	979	1540	1381	1143	934	1767
Unigene0000584	6.8503	8.8642	6.1854	11.6236	7.7176	9.8554	4.785	5.8684	4.1996	5.2098	13.4646	7.0359	2.86	3.8221	2.4091	4.7841	5.3082	8.6681	958	1446	1010	1553	1100	1319	711	789	662	722	2797	1304	566	799	403	1008	1092	2129
Unigene0000585	28.9271	24.9247	30.707	26.458	23.6483	25.0077	20.2807	17.0189	19.3677	18.4722	18.5919	17.2572	20.4495	24.0154	21.5663	18.7498	17.2372	21.7141	2560	2573	3173	2237	2133	2118	1907	1448	1932	1620	2444	2024	2561	3177	2283	2500	2244	3375
Unigene0000586	2.4672	3.5871	4.0881	3.4784	3.4385	2.9043	3.5305	4.1271	3.0733	4.0293	3.4644	2.9483	2.2808	3.1798	3.0434	2.9677	2.7452	3.4346	490	831	948	660	696	552	745	788	688	793	1022	776	641	944	723	888	802	1198
Unigene0000587	37.0049	39.7388	40.1869	39.4719	35.3786	41.003	48.9185	50.5066	43.6705	52.3111	36.6081	30.9816	46.6564	56.5951	47.4631	39.2295	41.3961	38.2834	7813	9787	9907	7962	7613	8285	10974	10252	10393	10945	11481	8669	13940	17862	11987	12479	12857	14196
Unigene0000588	50.9086	50.9914	48.2895	43.7752	50.0381	38.2613	40.9512	40.3175	37.2146	53.1916	52.3102	59.1368	45.1812	45.5007	47.7072	45.669	42.3971	41.9261	8499	9930	9413	6982	8514	6113	7264	6471	7003	8800	12972	13084	10674	11355	9527	11487	10412	12293
Unigene0000589	39.526	40.1284	35.8054	38.4197	34.2434	38.2204	33.1683	32.326	33.2319	38.1652	35.1958	30.629	44.0031	45.4497	38.152	44.2588	44.369	36.5394	5563	6588	5884	5166	4912	5148	4960	4374	5272	5323	7358	5713	8764	9562	6423	9385	9186	9032
Unigene0000590	11.5661	14.6023	13.7719	12.8833	11.6239	13.0081	13.3404	13.6792	13.6607	14.8399	10.7917	10.8694	11.7814	14.7702	12.9986	9.8207	10.9313	10.3952	1153	1698	1603	1227	1181	1241	1413	1311	1535	1466	1598	1436	1662	2201	1550	1475	1603	1820
Unigene0000591	16.8704	18.2321	19.0984	13.4521	16.5605	18.0481	16.7604	17.761	18.3504	17.6204	15.5907	14.2102	19.9621	20.4315	19.2352	18.2893	17.3928	14.68	2141	2699	2830	1631	2142	2192	2260	2167	2625	2216	2939	2390	3585	3876	2920	3497	3247	3272
Unigene0000592	90.5824	100.72	111.051	88.7541	100.658	93.2831	78.7928	69.7359	72.7786	72.9107	77.7162	81.2281	72.1456	72.2523	75.5781	73.9704	66.1612	60.479	9686	12563	13865	9067	10970	9546	8952	7169	8772	7726	12344	11511	10917	11549	9667	11917	10407	11358
Unigene0000593	34.9774	37.0719	35.0698	32.1321	35.0102	31.3723	36.6152	35.2718	33.8534	50.3632	40.5674	39.1102	47.8756	50.2934	52.3206	41.0916	39.7386	44.3655	3474	4295	4067	3049	3544	2982	3864	3368	3790	4957	5985	5148	6729	7467	6216	6149	5806	7739
Unigene0000594	4.7389	4.0456	4.3048	5.8527	6.2352	4.7756	3.8163	3.3927	3.782	6.0826	5.9935	6.3586	7.0898	6.2541	7.8571	7.7646	5.9577	5.4078	478	476	507	564	641	461	409	329	430	608	898	850	1012	943	948	1180	884	958
Unigene0000595	4.5686	4.2341	4.3081	4.3324	5.1515	4.9981	3.9714	4.0987	4.496	1.6198	2.3311	2.0821	0.9674	1.3288	0.9919	1.6818	1.6021	1.1493	851	920	937	771	978	891	786	734	944	299	645	514	255	370	221	472	439	376
Unigene0000596	12.894	13.314	12.0324	14.0033	12.4866	11.5943	13.6611	19.2164	16.8115	20.0059	18.0634	18.1369	17.4594	20.4237	22.3141	13.4741	12.7679	11.1185	1384	1667	1508	1436	1366	1191	1558	1983	2034	2128	2880	2580	2652	3277	2865	2179	2016	2096
Unigene0000597	0.6236	0.857	0.7375	0.6734	0.9323	1.0756	0.6242	0.8442	0.9045	0.8989	0.5464	0.8066	0.7694	1.2117	0.6868	0.8475	1.117	1.1328	63	101	87	65	96	104	67	82	103	90	82	108	110	183	83	129	166	201
Unigene0000598	151.616	165	176.938	163.221	166.957	160.602	163.691	158.143	133.376	193.528	141.794	122.252	136.474	149.6	137.697	148.285	137.197	163.068	15435	19594	21032	15875	17323	15647	17706	15478	15305	19524	21442	16494	19661	22766	16768	22744	20546	29156
Unigene0000599	2.9682	2.6258	3.137	4.1204	3.1911	3.5194	2.9223	3.6238	4.2767	2.5597	2.3029	1.8743	3.9272	4.5838	2.9213	3.2275	4.2644	2.9246	282	291	348	374	309	320	295	331	458	241	325	236	528	651	332	462	596	488
Unigene0000600	18.621	20.733	23.1616	21.4138	22.2505	20.0937	13.6104	14.0863	16.877	12.8117	16.9833	16.2782	17.659	17.4424	17.8193	16.4562	15.9985	18.7717	1804	2343	2620	1982	2197	1863	1401	1312	1843	1230	2444	2090	2421	2526	2065	2402	2280	3194
Unigene0000601	471.797	451.374	567.974	675.355	557.184	569.136	287.188	319.264	409.636	128.684	149.16	123.416	233.167	316.583	148.357	226.611	215.981	226.684	33057	36891	46466	45208	39789	38163	21380	21506	32352	8935	15524	11460	23119	33158	12434	23922	22261	27895
Unigene0000602	5.079	5.7478	4.3044	5.3385	5.9321	4.5632	4.9702	5.1282	4.3739	5.3397	5.2147	4.4738	4.8806	4.4781	4.9922	5.0425	5.1718	5.0578	478	631	473	480	569	411	497	464	464	498	729	558	650	630	562	715	716	836
Unigene0000603	19.018	20.6015	21.1266	19.8944	22.0394	21.4402	13.5982	11.4457	16.1662	9.9684	14.2114	12.1458	14.6762	12.1065	13.4947	16.003	14.1571	15.3398	1673	2114	2170	1672	1976	1805	1271	968	1603	869	1857	1416	1827	1592	1420	2121	1832	2370
Unigene0000604	22.7118	22.6401	21.1381	18.8857	22.0922	19.2895	22.1244	20.7209	19.536	23.1095	23.385	23.9718	23.952	23.1284	21.9635	25.0679	26.1712	22.7186	3483	4050	3785	2767	3453	2831	3605	3055	3377	3512	5327	4872	5198	5302	4029	5792	5904	6119
Unigene0000605	10.5679	12.4029	10.5047	10.165	10.6089	9.7801	7.8158	7.588	7.2182	9.661	11.0475	12.4516	9.8346	8.1132	9.8192	11.3689	11.4985	13.0096	691	946	802	635	707	612	543	477	532	626	1073	1079	910	793	768	1120	1106	1494
Unigene0000606	8.7723	11.5622	12.7144	8.6802	8.9905	9.8251	12.4345	13.5669	11.8314	14.246	14.2143	13.8616	12.2035	13.103	13.8137	11.1853	9.9531	8.3365	988	1519	1672	934	1032	1059	1488	1469	1502	1590	2378	2069	1945	2206	1861	1898	1649	1649
Unigene0000607	0.4389	0.5306	0.3951	0.4123	0.3644	0.341	0.4766	0.3511	0.6789	0.7722	1.0758	0.9086	1.2803	1.1141	0.715	1.1129	1.2163	1.1982	39	55	41	35	33	29	45	30	68	68	142	107	161	148	76	149	159	187
Unigene0000608	217.202	189.865	185.345	156.844	132.034	149.739	73.5508	68.9808	91.6357	45.8041	63.9153	56.5548	144.089	131.628	116.23	243.073	259.833	44.2068	19222	19600	19152	13261	11909	12682	6916	5869	9141	4017	8402	6633	18045	17413	12304	32410	33826	6871
Unigene0000609	62.3761	66.5433	72.2595	75.7986	64.5709	72.2256	60.0204	62.2701	65.7117	73.5989	57.2356	52.4425	63.5349	71.4957	61.9687	58.2481	61.2911	53.7384	12152	15122	16437	14108	12821	13466	12424	11663	14430	14209	16563	13540	17516	20821	14441	17097	17565	18387
Unigene0000610	14.2921	17.5197	18.958	13.9707	13.2142	14.3377	19.3115	18.9617	17.461	22.7723	20.1185	20.3341	18.2813	20.8526	18.3463	16.9478	20.0348	18.9036	2254	3223	3491	2105	2124	2164	3236	2875	3104	3559	4713	4250	4080	4916	3461	4027	4648	5236
Unigene0000611	44.708	42.8537	38.5628	43.5792	41.0875	36.359	48.3072	50.5222	41.28	63.7682	56.6273	47.1526	43.1894	50.4984	56.0223	48.0336	46.8309	48.7118	4073	4554	4102	3793	3815	3170	4676	4425	4239	5757	7663	5693	5568	6877	6105	6593	6276	7794
Unigene0000612	39.224	40.3858	43.237	42.8191	38.7069	37.1659	44.3547	42.7289	39.3247	48.6774	39.8498	38.655	44.3907	51.965	44.4596	41.4513	40.6665	43.0058	6427	7719	8272	6703	6464	5828	7722	6731	7263	7904	9699	8394	10293	12728	8714	10233	9802	12376
Unigene0000613	28.6688	25.2448	23.7165	27.8169	28.3625	26.0176	19.5457	20.3013	20.3384	14.9254	11.7038	11.9127	20.6199	20.612	14.9897	17.4317	22.2774	17.8033	5780	5937	5583	5358	5828	5020	4187	3935	4622	2982	3505	3183	5883	6212	3615	5295	6607	6304
Unigene0000614	335.559	352.664	378.028	416.938	406.427	348.943	464.526	490.66	437.172	377.273	326.649	333.139	321.165	336.511	286.732	297.07	320.073	367.31	30106	36908	39601	35738	37164	29961	44282	42322	44211	33543	43532	39611	40776	45131	30772	40156	42243	57878
Unigene0000615	73.6866	77.6615	70.6246	84.7294	85.1672	87.2723	94.8127	95.3837	84.079	89.3051	62.601	58.5454	76.2145	83.4525	71.2275	80.5164	83.072	101.138	8422	10354	9425	9252	9921	9546	11514	10481	10832	10115	10628	8868	12327	14258	9738	13865	13967	20302
Unigene0000616	0.8777	1.0535	0.4009	0.245	0.1148	0.5503	0.3855	0.1826	0.5191	0.1771	0.2758	0.1766	0.1241	0.3915	0.0978	0.2719	0.0796	0.0666	15	21	8	4	2	9	7	3	10	3	7	4	3	10	2	7	2	2
Unigene0000617	234.439	228.551	224.729	230.857	215.431	192.648	178.319	175.43	182.756	178.88	190.389	158.141	250.124	266.446	223.595	237.033	248.895	217.272	19908	22639	22282	18729	18645	15656	16089	14322	17493	15053	24015	17797	30057	33822	22712	30326	31091	32404
Unigene0000618	1.5013	1.4634	1.5324	1.5284	1.352	1.4613	0.9388	0.845	1.0126	0.2283	0.1938	0.194	0.0145	0.2064	0.3095	0.1706	0.2307	0.1932	146	166	174	142	134	136	97	79	111	22	28	25	2	30	36	25	33	33
Unigene0000619	47.8654	51.1568	44.1201	46.066	47.3396	41.6275	44.4608	41.03	41.3633	48.0188	47.5944	49.1543	47.6627	49.4047	47.288	43.8445	51.7587	45.9826	5128	6393	5519	4715	5169	4268	5061	4226	4995	5098	7574	6979	7226	7912	6060	7077	8157	8652
Unigene0000620	153.721	145.19	124.297	127.498	121.519	99.9513	114.597	103.187	103.994	127.319	148.403	145.103	106.576	118.301	108.674	129.016	137.548	127.132	12866	14175	12147	10195	10366	8006	10191	8303	9811	10560	18450	16095	12623	14801	10880	16269	16935	18688
Unigene0000621	20.8402	20.657	22.3567	21.8612	19.1662	19.23	21.1737	22.4071	20.4143	22.9776	19.3936	16.8138	22.7859	27.5179	21.7141	19.6895	21.381	20.4057	3207	3708	4017	3214	3006	2832	3462	3315	3541	3504	4433	3429	4962	6330	3997	4565	4840	5515
Unigene0000622	2.3777	2.1452	1.494	1.565	2.0375	1.4213	1.5245	1.0044	1.1146	1.2364	2.2019	2.3896	2.0031	1.035	1.519	2.1019	1.694	2.0633	229	241	168	144	200	131	156	93	121	118	315	305	273	149	175	305	240	349
Unigene0000623	16.2816	17.4663	19.4144	17.0882	16.4404	20.2979	17.3378	15.7995	17.4195	11.4319	10.1516	9.6885	13.7816	16.7585	11.4903	13.0616	14.3226	12.8505	1476	1847	2055	1480	1519	1761	1670	1377	1780	1027	1367	1164	1768	2271	1246	1784	1910	2046
Unigene0000624	21.4881	23.8361	27.2286	20.7196	21.3431	17.6641	17.8088	16.1734	17.7375	21.1366	22.7345	16.3688	17.0775	22.6265	18.2626	17.2561	18.02	15.7898	3249	4204	4807	2993	3289	2556	2861	2351	3023	3167	5106	3280	3654	5114	3303	3931	4008	4193
Unigene0000625	0.1414	0.1971	0.0909	0.3331	0.1214	0.3326	0.1997	0.1839	0.0627	0.1427	0.1905	0.0267	0.2249	0.0946	0.0296	0.0235	0.024	0.2013	8	13	6	18	7	18	12	10	4	8	16	2	18	8	2	2	2	20
Unigene0000626	39.6143	41.7309	45.2309	42.7194	35.522	41.5557	48.353	50.8264	47.6784	50.2791	42.3867	37.1127	42.6587	47.7057	42.8894	31.143	31.3558	31.2177	3833	4710	5110	3949	3503	3848	4971	4728	5200	4821	6092	4759	5841	6900	4964	4540	4463	5305
Unigene0000627	5.4352	4.045	3.8792	4.1225	5.0778	4.1896	2.9655	2.4007	2.4389	2.0747	2.4765	2.1933	1.8258	2.0183	1.9558	1.7724	2.4847	2.5117	690	599	575	500	657	509	400	293	349	261	467	369	328	383	297	339	464	560
Unigene0000628	10.437	11.8262	7.7884	12.0454	19.2698	12.5938	29.6225	21.731	10.9019	25.8446	13.9061	11.9157	17.611	20.6182	24.6432	35.5763	19.4958	56.6046	575	760	501	634	1082	664	1734	1151	677	1411	1138	870	1373	1698	1624	2953	1580	5477
Unigene0000629	81.542	107.646	77.1012	66.6451	133.409	66.2661	37.8862	40.4947	37.6741	107.213	188.261	196.497	41.8428	26.2137	42.1377	98.2951	94.4892	59.132	4499	6928	4967	3513	7502	3499	2221	2148	2343	5862	15429	14368	3267	2162	2781	8171	7669	5730
Unigene0000630	38.7339	40.8069	38.6056	37.9689	35.0042	36.6022	36.3485	36.1493	35.7271	46.8583	39.583	36.955	42.4864	50.9362	47.7741	37.833	38.7268	34.1962	2394	2942	2786	2242	2205	2165	2387	2148	2489	2870	3634	3027	3716	4706	3532	3523	3521	3712
Unigene0000631	38.5548	39.9548	44.3449	40.6772	36.9496	39.1497	43.9848	49.0104	46.3783	52.7142	43.9922	39.8227	44.8202	55.7715	43.0612	35.9466	38.0263	36.5363	3012	3641	4045	3036	2942	2927	3651	3681	4084	4081	5105	4123	4955	6513	4024	4231	4370	5013
Unigene0000632	87.1548	111.118	145.467	95.8949	93.6109	110.691	104.2	115.595	112.976	141.714	124.528	132.832	105.691	110.537	116.424	96.0976	89.0608	75.2064	6252	9298	12184	6572	6844	7599	7942	7972	9135	10074	13269	12628	10729	11853	9990	10386	9398	9475
Unigene0000633	25.7902	28.2528	26.3174	28.8589	26.4715	21.8264	24.7047	21.3376	24.0907	23.9051	23.9872	20.9043	29.2868	31.7919	25.4215	27.7162	30.2584	21.4492	4272	5459	5090	4567	4469	3460	4348	3398	4498	3924	5902	4589	6865	7872	5037	6917	7373	6240
Unigene0000634	21.2612	20.2429	16.3213	22.0208	19.349	24.0553	26.7007	28.8936	32.8617	26.1285	26.5188	25.6691	32.4098	37.2099	38.3512	36.9074	34.5695	44.3554	11536	12812	10340	11415	10700	12491	15393	15072	20098	14049	21373	18458	24885	30180	24891	30171	27592	42268
Unigene0000635	1.4371	1.4504	0.8257	0.8188	1.2673	0.9314	0.6506	0.246	0.3551	1.3217	1.5186	0.9471	0.6428	0.499	0.9733	0.8211	0.9151	0.7147	79	93	53	43	71	49	38	13	22	72	124	69	50	41	64	68	74	69
Unigene0000636	8.5031	9.1864	8.6607	8.0772	10.191	6.6495	7.7275	6.1437	6.2783	8.1008	9.2822	9.0654	6.8616	9.3093	6.3748	6.3477	9.0622	10.3806	465	586	553	422	568	348	449	323	387	439	754	657	531	761	417	523	729	997
Unigene0000637	8.0284	7.5225	7.6087	7.6984	10.628	7.8564	6.7679	5.9649	5.3459	3.6374	4.2283	4.0661	4.6055	5.8214	4.9006	6.9358	6.3364	10.0235	441	482	488	404	595	413	395	315	331	198	345	296	358	478	322	574	512	967
Unigene0000638	0.3251	1.0033	0.2227	0.5444	1.0207	0.1359	0.1224	0.4734	0.9229	0.0656	0.6566	0.834	0.2297	0.348	0.4348	0.2158	0.0884	0.2962	5	18	4	8	16	2	2	7	16	1	15	17	5	8	8	5	2	8
Unigene0000639	118.175	134.146	146.319	115.883	114.921	112.346	96.2015	95.3578	87.0443	130.896	125.119	142.393	101.374	102.906	108.147	114.266	94.8809	110.248	14757	19540	21334	13825	14626	13426	12764	11448	12252	16198	23208	23565	17914	19209	16154	21498	17429	24179
Unigene0000640	68.3852	74.6101	83.3586	70.8544	74.5198	76.1329	91.1864	86.0188	80.4248	95.2601	70.7729	62.4944	67.5115	77.0977	71.3918	74.9378	63.666	78.643	3851	4901	5481	3812	4277	4103	5456	4657	5105	5316	5920	4664	5380	6490	4809	6358	5274	7778
Unigene0000641	13.63	14.7682	13.0621	14.5509	13.8094	12.0921	10.8295	9.5029	12.7347	13.4385	13.0159	10.7629	9.4572	10.6322	9.2685	12.2862	12.8465	12.3065	1656	2093	1853	1689	1710	1406	1398	1110	1744	1618	2349	1733	1626	1931	1347	2249	2296	2626
Unigene0000642	32.4922	33.2319	33.5477	36.9944	31.9601	35.7782	42.944	43.6975	39.5888	40.0314	26.6011	21.9933	39.3965	49.1254	39.7037	42.3034	42.5457	46.4776	5595	6675	6745	6086	5609	5896	7857	7234	7684	6831	6804	5019	9600	12645	8178	10975	10777	14056
Unigene0000643	25.1676	31.6744	26.1028	27.5644	23.8204	25.6729	25.7002	23.7822	20.8549	24.076	19.1387	15.136	18.1072	21.9249	17.3948	23.2771	24.7659	29.9247	3365	4940	4075	3521	3246	3285	3651	3057	3143	3190	3801	2682	3426	4382	2782	4689	4871	7027
Unigene0000644	21.3692	23.2917	31.9745	21.1102	30.8682	23.2932	38.7904	39.6405	39.0466	11.0701	7.1684	4.6638	8.1661	9.1514	7.3589	11.4809	9.2796	10.3576	1459	1855	2549	1377	2148	1522	2814	2602	3005	749	727	422	789	934	601	1181	932	1242
Unigene0000645	39.2556	42.0104	45.8402	37.3946	36.5374	35.2817	47.8788	47.3588	39.6642	52.1076	46.0283	48.5036	52.4978	57.1193	52.7548	34.8806	36.8168	33.559	2102	2624	2866	1913	1994	1808	2724	2438	2394	2765	3661	3442	3978	4572	3379	2814	2900	3156
Unigene0000646	24.1979	22.4388	23.9517	28.4901	31.308	20.7158	23.073	20.3977	19.3235	19.3341	23.1982	20.6541	24.6543	19.9349	29.458	40.3663	35.7186	37.4619	2363	2556	2731	2658	3116	1936	2394	1915	2127	1871	3365	2673	3407	2910	3441	5939	5131	6425
Unigene0000647	28.6785	35.1488	36.3712	34.3287	28.3184	32.3361	32.4366	34.7208	33.8742	34.3574	32.6982	28.7983	37.6448	43.0549	35.879	29.8469	29.81	32.4206	1720	2459	2547	1967	1731	1856	2067	2002	2290	2042	2913	2289	3195	3860	2574	2697	2630	3415
Unigene0000648	2.5482	3.363	1.6081	1.3687	2.7305	1.1562	0.8047	1.0986	0.5949	3.874	8.5662	7.9947	3.4829	3.9925	2.6769	2.7818	2.53	5.5745	152	234	112	78	166	66	51	63	40	229	759	632	294	356	191	250	222	584
Unigene0000649	15.4797	15.6604	19.2057	12.1072	20.2509	15.6895	16.042	13.0489	14.3406	6.1199	9.0054	9.4292	6.6704	5.6276	6.1945	6.9469	6.0844	7.4354	633	747	917	473	844	614	697	513	661	248	547	511	386	344	303	428	366	534
Unigene0000650	3.1918	4.5796	2.6041	1.3715	1.846	1.8958	0.9961	1.3979	0.6408	2.9327	4.6481	5.0196	0.736	0.7417	0.7724	0.6244	0.7765	0.6122	190	318	181	78	112	108	63	80	43	173	411	396	62	66	55	56	68	64
Unigene0000651	10.7591	11.0415	12.0936	11.9162	12.0234	11.5384	16.187	15.6025	16.5153	10.1273	6.9208	6.1938	7.2577	8.956	6.5274	8.2048	9.1142	10.082	1101	1318	1445	1165	1254	1130	1760	1535	1905	1027	1052	840	1051	1370	799	1265	1372	1812
Unigene0000652	80.9519	84.8975	80.8359	86.6534	91.2532	90.8851	79.0727	83.5022	83.2573	77.5953	72.1658	64.4617	79.152	89.1314	75.5703	84.4778	89.7268	89.5492	4809	5883	5607	4918	5525	5167	4991	4769	5575	4568	6368	5075	6654	7915	5370	7561	7841	9343
Unigene0000653	19.9947	22.1703	23.4717	16.4049	19.2946	20.0404	17.0051	16.4647	15.4751	15.9733	17.6439	17.772	13.9331	14.9666	14.8727	12.8909	14.1704	13.7761	1152	1490	1579	903	1133	1105	1041	912	1005	912	1510	1357	1136	1289	1025	1119	1201	1394
Unigene0000654	53.3413	51.6137	66.9769	60.8542	57.2	57.7175	39.8258	43.5802	47.4168	35.3988	33.8584	30.3344	45.5089	46.1585	40.9759	53.2031	46.4954	41.6562	8050	9086	11802	8774	8798	8336	6386	6323	8066	5294	7590	6067	9719	10413	7397	12097	10322	11041
Unigene0000655	47.2411	38.2986	38.5918	38.5958	38.2696	32.4471	31.0254	29.6469	28.9178	33.8744	31.7019	36.1526	36.8329	34.1393	35.1738	37.3124	35.7066	32.7822	2816	2663	2686	2198	2325	1851	1965	1699	1943	2001	2807	2856	3107	3042	2508	3351	3131	3432
Unigene0000656	4.792	5.0147	4.5286	4.2663	5.1773	4.9036	4.5204	4.5719	4.1731	5.5248	6.148	5.3198	4.8575	5.8292	5.1204	4.1018	4.3135	3.8073	435	531	480	370	479	426	436	399	427	497	829	640	624	791	556	561	576	607
Unigene0000657	3.1406	3.9175	3.2591	2.4177	2.7065	2.101	2.909	2.6445	2.4472	5.3491	3.9602	3.9748	3.2644	4.3354	3.473	2.8125	4.0667	3.4534	189	275	229	139	166	121	186	153	166	319	354	317	278	390	250	255	360	365
Unigene0000658	27.3952	31.0802	32.1292	29.2385	30.4374	30.9475	26.7974	24.5932	29.2878	22.0439	16.5002	17.1003	20.0251	20.2957	20.1762	18.1192	17.3219	18.6928	2848	3769	3900	2904	3225	3079	2960	2458	3432	2271	2548	2356	2946	3154	2509	2838	2649	3413
Unigene0000659	0.2078	0.193	0.267	0.3082	0.4078	0.4162	0.4401	0.2162	0.169	0.1573	0.3032	0.0523	0.1836	0.1275	0.1448	0.115	0.1531	0.2761	12	13	18	17	24	23	27	12	11	9	26	4	15	11	10	10	13	28
Unigene0000660	1.0647	0.8367	1.8237	1.393	1.9152	1.2979	1.0856	1.3843	1.3381	0.3581	1.0752	1.272	0	0	0	0	0	0	12	11	24	15	22	14	13	15	17	4	18	19	0	0	0	0	0	0
Unigene0000661	0.6325	0.723	1.0576	0.3153	1.1821	0.7238	0.3685	0.7832	0.5077	0.5471	1.6221	1.2045	0.9152	0.685	0.9064	1.6392	2.1293	1.9207	21	28	41	10	40	23	13	25	19	18	80	53	43	34	36	82	104	112
Unigene0000662	5.8984	5.3215	2.9709	2.9253	3.9547	2.1865	2.1016	2.1035	2.5666	1.6723	2.4015	2.5115	1.5283	1.2026	2.1603	1.2304	1.6421	1.6872	420	442	247	199	287	149	159	144	206	118	254	237	154	128	184	132	172	211
Unigene0000663	35.2769	29.8187	16.2324	12.2343	16.2818	8.8266	16.0056	11.5948	7.9011	12.7149	16.9732	20.1825	10.0014	8.0592	8.665	8.2616	8.7695	8.9662	5997	5913	3222	1987	2821	1436	2891	1895	1514	2142	4286	4547	2406	2048	1762	2116	2193	2677
Unigene0000664	18.7139	19.4665	27.0183	17.8021	18.8958	16.8613	21.2859	17.7662	20.9825	24.9288	28.2032	22.6124	19.8556	27.3453	25.5081	19.1435	18.0892	14.6447	1031	1251	1738	937	1061	889	1246	941	1303	1361	2308	1651	1548	2252	1681	1589	1466	1417
Unigene0000665	14.3925	7.786	4.681	5.8757	8.5194	4.3355	2.8818	2.9156	2.9067	3.1271	4.2173	4.0348	4.3118	3.2754	5.2432	3.6866	3.0368	3.1078	1946	1228	739	759	1174	561	414	379	443	419	847	723	825	662	848	751	604	738
Unigene0000666	2.0551	1.7135	2.1941	4.037	2.7898	5.8539	5.4052	4.2753	5.8193	0.9091	1.0424	0.4461	1.7308	1.808	1.2474	1.7564	2.1243	1.5068	73	71	91	137	101	199	204	146	233	32	55	21	87	96	53	94	111	94
Unigene0000667	16.0658	15.675	14.756	15.781	15.2678	13.0555	11.7847	11.2699	12.3408	12.7568	14.8171	15.0422	12.787	13.6919	11.4455	12.3495	14.9844	13.9645	5344	6082	5731	5015	5176	4156	4165	3604	4627	4205	7321	6631	6019	6808	4554	6189	7332	8158
Unigene0000668	1.4305	1.2497	1.9135	1.4688	1.7644	1.7225	0.7565	0.8077	1.1361	1.5947	1.7885	1.5625	0.7605	0.5742	0.6264	1.4468	1.2225	0.8067	105	107	164	103	132	121	59	57	94	116	195	152	79	63	55	160	132	104
Unigene0000669	1294.62	852.804	572.874	1119.75	867.045	688.401	392.903	381.828	331.649	300.474	317.851	381.651	594.439	649.516	388.046	695.381	812.553	596.543	72009	55331	37205	59503	49152	36644	23220	20418	20793	16562	26261	28133	46789	54004	25818	58274	66484	58275
Unigene0000670	72.4328	75.2496	72.8574	67.451	97.157	65.4691	53.5532	42.3649	46.8938	73.9274	90.1334	130.196	65.8947	49.2983	76.3837	79.0281	69.4876	96.2739	3852	4668	4524	3427	5266	3332	3026	2166	2811	3896	7120	9176	4959	3919	4859	6332	5436	8992
Unigene0000671	33.4977	37.2204	39.1495	45.3096	39.8214	43.7636	41.3864	46.0994	44.4085	30.021	28.388	30.153	34.8257	32.678	29.0029	29.0017	28.9514	28.7293	4934	6395	6733	6376	5978	6169	6477	6528	7373	4382	6211	5886	7259	7195	5110	6436	6273	7432
Unigene0000672	36.7884	49.3395	48.437	40.6043	40.1119	41.6487	53.2845	58.4541	43.7058	72.0525	48.4483	45.2098	55.3318	59.284	59.0006	48.0371	46.2375	50.2253	4314	6749	6632	4549	4794	4674	6639	6590	5777	8373	8439	7026	9182	10392	8276	8487	7976	10344
Unigene0000673	1.99	3.0259	3.3837	7.6779	5.2019	15.1018	10.0343	12.4041	22.4609	4.5145	10.297	9.097	0.6467	0.962	0.5829	0.8291	1.2145	1.3398	137	243	272	505	365	995	734	821	1743	308	1053	830	63	99	48	86	123	162
Unigene0000674	21.0473	20.8405	14.9509	14.7295	18.5343	14.3777	36.9993	60.008	44.047	13.9003	22.0522	31.2107	12.5891	12.3462	10.3623	19.6214	21.169	14.9658	2761	3189	2290	1846	2478	1805	5157	7568	6513	1807	4297	5426	2337	2421	1626	3878	4085	3448
Unigene0000675	3.011	3.1683	3.3607	2.4917	2.9543	3.0553	2.4348	1.8203	2.7098	1.7111	1.4709	2.682	2.0509	2.196	1.7902	2.4313	1.8104	1.7886	277	340	361	219	277	269	238	161	281	156	201	327	267	302	197	337	245	289
Unigene0000676	57.621	44.6611	44.997	57.9709	55.4017	67.8805	56.1881	71.9749	70.5724	28.7699	28.9421	33.5662	35.9705	38.346	37.6281	33.6212	38.8389	32.5604	7676	6940	6999	7378	7522	8654	7953	9218	10597	3798	5727	5926	6781	7636	5996	6748	7611	7618
Unigene0000677	0.8108	1.0384	0.6442	0.8282	1.3514	1.0105	0.8918	0.4674	0.9359	0.3056	0.868	0.6044	0.711	0.6339	0.4736	1.1152	1.1953	1.0289	83	124	77	81	141	99	97	46	108	31	132	82	103	97	58	172	180	185
Unigene0000678	25.1565	17.244	12.6834	7.015	9.0061	9.1507	7.4485	9.712	8.5563	4.6003	8.7458	7.1448	2.6752	3.0262	2.9519	3.533	5.7323	2.3656	2864	2290	1686	763	1045	997	901	1063	1098	519	1479	1078	431	515	402	606	960	473
Unigene0000679	40.4099	41.755	42.8059	43.4722	44.899	45.779	39.7244	38.6879	34.8994	37.0306	29.3468	24.7029	40.1738	38.9857	39.6035	46.9092	41.8311	41.6827	4788	5771	5922	4921	5422	5191	5001	4407	4661	4348	5165	3879	6736	6905	5613	8374	7291	8674
Unigene0000680	1.5124	2.2778	2.2318	1.7435	1.8248	1.6231	1.0099	1.1586	1.0063	0.8559	1.4654	1.2646	0.8882	0.8545	0.7945	0.9564	0.8823	0.7622	148	260	255	163	182	152	105	109	111	83	213	164	123	125	93	141	127	131
Unigene0000681	20.26	20.3819	20.9426	20.6015	19.2527	21.1972	16.7667	16.7707	16.0317	16.7059	16.275	15.3282	17.1539	18.941	16.9474	17.7204	18.3192	19.1962	10133	11891	12230	9844	9814	10146	8910	8064	9038	8280	12091	10160	12141	14161	10139	13353	13478	16862
Unigene0000682	55.8393	52.449	68.4725	50.3743	60.9996	58.7378	47.3691	40.9291	43.3589	35.1467	46.4055	55.2958	44.1308	39.4788	38.7972	36.021	37.4007	41.9594	2990	3276	4281	2577	3329	3010	2695	2107	2617	1865	3691	3924	3344	3160	2485	2906	2946	3946
Unigene0000683	23.1654	26.34	27.1758	30.3602	28.316	31.3762	23.711	23.5895	26.8409	10.9188	12.3081	11.5185	16.7368	15.5621	12.9244	17.2814	16.3433	12.4326	1428	1894	1956	1788	1779	1851	1553	1398	1865	667	1127	941	1460	1434	953	1605	1482	1346
Unigene0000684	23.1938	23.5251	27.0893	18.9213	22.5632	20.9946	23.4656	21.4127	22.1017	28.748	26.7868	33.7501	30.4486	25.9834	33.0323	23.59	21.5018	26.311	1174	1389	1601	915	1164	1017	1262	1042	1261	1442	2014	2264	2181	1966	2000	1799	1601	2339
Unigene0000685	2.1237	1.6339	1.8344	1.0069	1.2289	1.688	1.3496	2.4922	2.2544	1.3188	1.2953	1.534	0.9877	1.1414	1.1988	1.1445	1.2463	1.3849	117	105	118	53	69	89	79	132	140	72	106	112	77	94	79	95	101	134
Unigene0000686	7.2919	8.5668	8.5648	8.2789	7.4174	8.8324	10.3994	9.272	8.7928	9.6109	9.6328	8.1017	9.4277	12.6482	8.5469	10.302	9.0289	9.5366	980	1343	1344	1063	1016	1136	1485	1198	1332	1280	1923	1443	1793	2541	1374	2086	1785	2251
Unigene0000687	1.3981	1.2616	2.1269	2.2336	2.202	1.3455	1.1427	1.2629	1.5831	2.2647	1.1889	1.5546	1.8069	2.1413	2.153	1.0745	2.1384	1.6549	76	80	135	116	122	70	66	66	97	122	96	112	139	174	140	88	171	158
Unigene0000688	8.7419	8.6311	8.7124	6.438	8.1835	9.0981	6.6921	6.9876	6.4707	14.2447	10.6133	8.6766	5.5117	6.1866	6.2506	10.3711	7.8762	9.3042	1002	1154	1166	705	956	998	815	770	836	1618	1807	1318	894	1060	857	1791	1328	1873
Unigene0000689	449.988	420.191	388.908	491.397	476.381	488.834	471.052	492.534	476.658	423.755	566.114	659.49	402.866	351.1	387.204	400.096	422.863	453.105	24553	26744	24777	25616	26492	25526	27309	25837	29316	22913	45883	47689	31107	28637	25272	32891	33941	43421
Unigene0000690	12.2128	13.8397	12.4739	9.5478	11.7521	7.1091	7.5891	8.3873	7.0791	24.9362	28.6126	22.6136	16.3345	18.4752	25.4614	19.5124	18.1004	18.2117	727	961	867	543	713	405	480	480	475	1471	2530	1784	1376	1644	1813	1750	1585	1904
Unigene0000691	106.728	130.136	123.128	135.144	123.942	156.838	163.426	138.217	119.222	234.088	196.3	155.738	216.261	274.633	232.593	363.073	268.162	367.168	7452	10599	10038	9015	8820	10480	12124	9278	9383	16197	20359	14411	21368	28664	19426	38194	27543	45025
Unigene0000692	8.2502	9.068	9.1484	7.3265	9.8671	12.5409	7.683	6.6122	9.4149	6.9231	8.2903	9.6852	7.1433	5.0427	7.8119	7.4818	6.612	7.2885	475	609	615	403	579	691	470	366	611	395	709	739	582	434	538	649	560	737
Unigene0000693	15.6098	15.6312	17.7978	19.2072	15.3109	16.4753	16.6449	17.1867	17.5042	16.9349	13.0916	11.6445	15.8719	20.9563	16.8213	14.9381	15.6102	16.0942	3076	3593	4095	3616	3075	3107	3485	3256	3888	3307	3832	3041	4426	6173	3965	4435	4525	5570
Unigene0000694	0.8916	0.6115	0.6526	1.2048	1.3838	0.5421	0.8697	0.371	0.5753	0.5562	0.764	0.7951	0.6874	0.3904	0.3795	0.6241	0.3306	0.5723	55	44	47	71	87	32	57	22	40	34	70	65	60	36	28	58	30	62
Unigene0000695	28.2733	28.6062	26.3708	27.5861	27.8389	32.0278	33.4927	33.1704	39.7608	31.1318	28.5713	30.4555	35.61	39.5657	35.9473	31.829	37.2041	29.6595	1415	1670	1541	1319	1420	1534	1781	1596	2243	1544	2124	2020	2522	2960	2152	2400	2739	2607
Unigene0000696	37.6652	39.5315	49.6131	32.9958	40.0762	35.2967	24.908	25.0158	27.2877	32.3019	26.4408	26.171	26.9955	22.2983	23.2546	25.0919	23.382	32.0726	3790	4640	5829	3172	4110	3399	2663	2420	3095	3221	3952	3490	3844	3354	2799	3804	3461	5668
Unigene0000697	8.816	10.3385	9.9249	8.9376	9.7653	10.0956	7.2015	8.2329	8.3132	7.3996	8.884	11.6309	7.2584	6.9826	7.5556	7.8112	7.171	7.7268	636	870	836	616	718	697	552	571	676	529	952	1112	741	753	652	849	761	979
Unigene0000698	52.1641	51.9771	51.864	52.9008	49.3737	46.5379	43.4283	41.1258	43.7207	53.081	56.1099	45.7215	49.9358	62.0907	50.7018	52.5337	55.455	41.1911	2859	3323	3319	2770	2758	2441	2529	2167	2701	2883	4568	3321	3873	5087	3324	4338	4471	3965
Unigene0000699	31.6273	32.5763	34.3352	26.6908	30.5189	31.1422	20.441	20.3931	24.0334	30.2433	32.8141	35.5453	31.1197	28.2699	31.1817	31.547	29.8915	24.074	2844	3417	3605	2293	2797	2680	1953	1763	2436	2695	4383	4236	3960	3800	3354	4274	3954	3802
Unigene0000700	2.8614	2.8703	2.4506	2.734	2.9473	3.0395	2.1343	1.9883	2.3384	2.3363	2.1261	2.0964	1.9129	1.9856	1.5286	1.71	2.6796	1.7374	241	282	241	220	253	245	191	161	222	195	266	234	228	250	154	217	332	257
Unigene0000701	47.3293	51.0717	53.3094	63.7771	45.2781	46.756	28.5427	30.3303	26.4001	24.1231	20.2693	18.0601	34.6933	46.4336	30.0993	58.2556	53.7725	31.9176	3243	4082	4265	4175	3162	3066	2078	1998	2039	1638	2063	1640	3364	4756	2467	6014	5420	3841
Unigene0000702	6.6513	5.4998	4.9693	7.2335	6.8038	7.2458	7.2589	7.0901	7.2191	11.9719	14.6877	13.6326	13.0505	11.0292	13.1124	14.9191	15.9215	15.4708	282	272	246	293	294	294	327	289	345	503	925	766	783	699	665	953	993	1152
Unigene0000703	94.9545	102.057	78.026	91.8987	104.722	91.9011	89.4056	82.9128	82.9213	87.1303	94.6252	92.6682	108.717	98.1052	94.6497	131.323	127.809	120.627	14303	17932	13723	13225	16077	13248	14309	12007	14079	13006	21172	18499	23174	22090	17054	29803	28320	31912
Unigene0000704	6.4802	6.1574	6.8731	8.8199	11.8503	7.9453	8.1383	5.9892	7.8137	4.7172	3.9169	2.846	9.7257	7.7441	8.4029	11.1457	9.3287	7.6536	323	358	400	420	602	379	431	287	439	233	290	188	686	577	501	837	684	670
Unigene0000705	5.8488	5.1342	7.6338	6.0171	6.4461	5.1278	4.6752	6.0211	5.5087	7.0339	10.1134	9.3555	5.7608	8.3747	7.3343	5.2513	6.0865	4.8356	292	299	445	287	328	245	248	289	310	348	750	619	407	625	438	395	447	424
Unigene0000706	5.9454	6.6822	5.2792	6.2439	7.8819	5.4852	7.0553	5.4602	3.828	10.0326	10.3744	11.973	9.4705	8.1807	10.805	10.1226	8.7591	10.4386	299	392	310	300	404	264	377	264	217	500	775	798	674	615	650	767	648	922
Unigene0000707	72.3131	79.0319	79.636	75.0394	69.1539	69.3849	80.161	73.7068	73.1697	99.028	105.906	127.7	90.8668	92.1723	107.672	82.2041	78.6483	82.8788	2092	2667	2690	2074	2039	1921	2464	2050	2386	2839	4551	4896	3720	3986	3726	3583	3347	4211
Unigene0000708	22.934	22.1539	21.8915	24.8713	24.0903	27.5987	28.1698	31.0741	25.9799	23.9089	23.5353	22.0663	20.8101	23.0993	25.5257	35.4452	25.3816	30.8846	5710	6434	6364	5916	6113	6576	7452	7438	7291	5899	8704	7281	7332	8597	7602	13296	9296	13505
Unigene0000709	39.6225	34.0212	29.5146	28.5346	31.342	25.5502	33.5897	29.9145	26.6039	39.8153	38.2747	36.791	25.1171	28.3022	26.8613	29.5998	34.5461	27.762	1904	1907	1656	1310	1535	1175	1715	1382	1441	1896	2732	2343	1708	2033	1544	2143	2442	2343
Unigene0000710	35.576	42.9763	36.5593	28.2057	42.0464	30.4171	35.2638	27.5318	22.3571	35.7531	39.4881	49.5936	35.6602	30.8793	37.581	41.8297	43.5772	58.1762	1711	2411	2053	1296	2061	1400	1802	1273	1212	1704	2821	3161	2427	2220	2162	3031	3083	4914
Unigene0000711	0.9243	1.0084	0.8995	1.4951	0.9893	1.2072	1.4037	1.4421	1.3418	1.0811	0.7495	0.7608	1.6031	1.7987	0.7727	1.4779	0.9425	0.6937	44	56	50	68	48	55	71	66	72	51	53	48	108	128	44	106	66	58
Unigene0000712	109.382	116.768	130.436	115.395	106.023	103.345	106.828	102.75	101.504	168.887	146.635	156.737	131.07	132.724	162.365	133.571	107.64	113.262	7348	9150	10231	7406	7259	6644	7625	6636	7686	11243	14632	13954	12460	13328	13047	13519	10637	13363
Unigene0000713	55.7224	56.5285	57.9943	54.4865	54.6478	49.8354	49.7859	46.1284	46.6383	46.5108	43.1527	37.0747	53.8022	58.4264	48.2027	55.8036	56.1178	55.5822	8661	10249	10525	8091	8657	7413	8222	6893	8171	7164	9963	7637	11834	13575	8962	13068	12831	15173
Unigene0000714	1.9834	1.7549	1.4265	1.3175	1.3348	1.4083	1.5197	1.2035	1.3423	1.283	1.5921	1.7173	1.3926	1.5225	1.6794	1.3249	1.6076	0.9411	156	161	131	99	107	106	127	91	119	100	186	179	155	179	158	157	186	130
Unigene0000715	81.6141	83.3568	91.4068	74.0166	74.9749	72.4204	77.4048	79.5977	72.9472	125.721	102.126	100.767	81.3568	88.8912	100.982	79.7315	70.3765	88.9244	4410	5254	5767	3821	4129	3745	4444	4135	4443	6732	8197	7216	6221	7180	6527	6491	5594	8439
Unigene0000716	100.806	93.2359	93.1806	94.6409	108.189	95.8818	85.5842	76.3903	64.1652	92.054	85.2443	92.9103	77.3647	74.98	89.2633	90.4033	85.7963	124.825	4881	5266	5268	4378	5339	4443	4403	3556	3502	4417	6131	5962	5301	5427	5170	6595	6111	10615
Unigene0000717	48.3167	52.3723	49.9848	46.394	46.2912	35.7114	43.7964	39.9596	34.9845	64.783	65.682	63.1747	48.9514	60.5504	53.9394	56.2874	59.1627	58.9016	12875	16279	15552	11811	12572	9107	12400	10237	10508	17107	25998	22310	18459	24119	17193	22598	23191	27566
Unigene0000718	1.5465	1.7737	2.2194	1.3562	2.03	2.009	2.852	2.0434	3.2261	0.7381	0.816	1.5612	1.462	1.426	0.9434	1.2623	0.5257	0.6664	74	99	124	62	99	92	145	94	174	35	58	99	99	102	54	91	37	56
Unigene0000719	0.4185	0.2283	0.3584	0.4181	0.2613	0.0795	0.1074	0.2176	0.2025	0.3071	0.6915	0.7607	0.1344	0.1909	0.3817	0.2525	0.3491	0.639	22	14	22	21	14	4	6	11	12	16	54	53	10	15	24	20	27	59
Unigene0000720	33.5073	34.421	34.4459	44.4838	41.2054	42.6374	44.1774	41.5918	42.2158	37.8837	26.8832	29.6899	46.0549	34.7769	39.0037	36.1435	39.6317	50.7545	9335	11186	11205	11840	11700	11368	13077	11140	13257	10459	11125	10962	18157	14483	12998	15171	16242	24834
Unigene0000721	5.5963	5.5249	6.3066	4.8588	7.0284	5.8477	4.9899	3.174	3.742	2.8296	3.3789	4.3472	3.0971	2.2384	2.5904	3.0028	3.2678	3.9109	475	547	625	394	608	475	450	259	358	238	426	489	372	284	263	384	408	583
Unigene0000722	31.1987	32.3722	36.3691	52.7984	51.4475	71.7016	39.6947	45.2873	59.0961	26.161	17.2287	19.2545	108.695	121.485	57.5328	94.3687	85.6407	101.713	4212	5098	5733	6810	7079	9264	5694	5878	8993	3500	3455	3445	20766	24517	9291	19195	17008	24117
Unigene0000723	185.371	226.441	246.438	258.384	242.141	226.31	340.735	359.313	275.401	389.65	171.562	161.201	303.852	377.189	245.975	226.603	265.961	325.863	11261	16046	17480	14996	14992	13157	21993	20985	18858	23457	15481	12978	26121	34252	17874	20740	23767	34767
Unigene0000724	4.4999	3.9127	3.4829	5.0123	6.2252	4.7271	3.6689	3.2539	3.1809	1.2141	1.5984	1.7613	1.1733	1.3576	1.1265	0.9689	1.1233	0.7901	561	569	507	597	791	564	486	390	447	150	296	291	207	253	168	182	206	173
Unigene0000725	0.712	0.633	0.4743	0.5382	1.022	0.4684	0.5088	0.6446	0.4445	0.6786	0.7545	0.5173	0.5963	0.5998	0.959	1.5315	1.1831	0.6531	54	56	42	39	79	34	41	47	38	51	85	52	64	68	87	175	132	87
Unigene0000726	0.7075	0.8966	0.5664	0.5312	1.1921	0.5785	0.6224	0.4319	0.5594	1.1485	2.1743	6.2202	0.663	0.5762	0.8743	1.6129	0.9096	0.578	46	68	43	33	79	36	43	27	41	74	210	536	61	56	68	158	87	66
Unigene0000727	11.2264	10.3772	7.4676	6.9034	8.7274	6.6246	6.1171	7.1259	4.6044	6.1075	7.1708	8.9289	6.0938	4.9783	4.8729	5.9992	7.4254	5.792	703	758	546	413	557	397	407	429	325	379	667	741	540	466	365	566	684	637
Unigene0000728	0.5033	0.8481	0.5649	0.763	1.141	0.7073	0.8331	0.4152	0.3542	2.5571	1.9747	1.8204	0.9935	0.7663	1.1608	1.705	0.6843	1.1958	29	57	38	42	67	39	51	23	23	146	169	139	81	66	80	148	58	121
Unigene0000729	14.5076	13.8569	13.5597	18.6521	23.919	20.4892	15.7115	12.334	21.9213	6.2837	12.9332	19.1445	17.5077	9.1734	10.9653	13.4984	17.2476	23.046	219	244	239	269	368	296	252	179	373	94	290	383	374	207	198	307	383	611
Unigene0000730	0.3429	0.3006	0.3871	0.4323	0.3976	0.1873	0.66	0.4539	0.1383	0.1651	0.6452	0.3998	0.6002	0.2815	0.9771	0.5689	1.0594	1.1536	44	45	58	53	52	23	90	56	20	21	123	68	109	54	150	110	200	260
Unigene0000731	79.3464	83.9568	81.9556	85.0883	82.263	77.3248	77.0786	74.9493	77.5243	78.5092	72.4431	73.9745	85.6076	86.8331	86.0395	85.4603	84.6042	74.1702	6160	7603	7429	6311	6509	5745	6358	5594	6784	6040	8354	7611	9405	10077	7990	9996	9662	10113
Unigene0000732	39.5638	39.9592	41.0391	43.0655	46.3553	36.0037	34.8803	28.8507	33.9339	20.0489	20.258	16.6796	31.1859	30.491	21.8278	27.7341	34.1482	29.6439	5058	5959	6126	5260	6040	4405	4738	3546	4890	2540	3847	2826	5642	5827	3338	5342	6422	6656
Unigene0000733	27.8684	23.194	25.7065	22.2521	26.3352	20.8069	20.8349	19.0679	19.7838	28.0041	28.5934	33.2263	30.5881	22.4858	32.2549	18.7821	18.9891	19.5013	4284	4159	4614	3268	4126	3061	3403	2818	3428	4266	6529	6769	6654	5167	5931	4350	4294	5265
Unigene0000734	32.7338	33.2369	33.2991	31.0836	33.9677	34.0638	32.0274	30.3799	30.1642	27.8898	19.7112	19.2796	25.5016	26.7803	23.2096	21.8124	21.7109	27.397	6822	8080	8103	6189	7215	6794	7092	6087	7086	5760	6102	5325	7521	8343	5786	6849	6656	10028
Unigene0000735	19.976	23.9347	24.6607	21.5779	19.1851	22.7736	24.9628	27.302	24.0277	26.6954	18.3986	17.6471	25.3007	26.6544	27.1126	22.7264	20.3159	17.5871	2032	2840	2929	2097	1989	2217	2698	2670	2755	2691	2780	2379	3642	4053	3299	3483	3040	3142
Unigene0000736	41.3684	42.718	49.9978	39.1234	45.2324	51.2019	36.369	30.1003	36.9909	41.8551	57.2414	67.1195	34.9041	27.1783	41.4386	42.6842	36.7351	40.9252	1897	2285	2677	1714	2114	2247	1772	1327	1912	1902	3899	4079	2265	1863	2273	2949	2478	3296
Unigene0000737	2.1341	2.7346	2.275	2.2932	2.6286	2.0284	2.2757	2.5741	1.8833	2.566	2.7818	2.9637	2.3103	2.4073	2.4579	2.0569	1.9987	2.1524	188	281	234	193	236	171	213	218	187	224	364	346	288	317	259	273	259	333
Unigene0000738	57.0453	60.0411	73.9239	63.4542	48.1328	59.3746	38.8708	46.4382	46.2652	43.9367	33.5219	22.5828	35.7211	56.7755	40.3547	69.2261	54.5636	51.2987	5884	7224	8903	6253	5060	5861	4260	4605	5379	4491	5136	3087	5214	8754	4979	10758	8279	9293
Unigene0000739	10.6191	11.7257	10.3307	9.0183	9.4892	7.8775	10.6025	10.687	9.0769	23.0617	21.2583	26.5574	11.8572	12.1039	12.623	10.1648	10.4402	7.3708	493	635	560	400	449	350	523	477	475	1061	1466	1634	779	840	701	711	713	601
Unigene0000740	7.6559	6.2938	4.9419	2.7764	4.7488	3.7569	2.9106	2.3406	1.9183	2.1946	2.9452	3.3959	5.0014	3.12	6.2427	3.3376	3.6662	2.9991	609	584	459	211	385	286	246	179	172	173	348	358	563	371	594	400	429	419
Unigene0000741	14.679	15.5708	15.5306	14.4339	15.3323	13.0536	15.2971	15.4049	13.1521	17.0486	15.2109	13.617	17.2025	17.1823	15.4888	15.2674	14.2298	15.5124	1007	1246	1244	946	1072	857	1115	1016	1017	1159	1550	1238	1670	1762	1271	1578	1436	1869
Unigene0000742	129.511	122.463	112.514	144.129	119.251	154.141	148.911	210.101	219.325	101.447	125.823	112.078	125.544	137.011	117.123	136.327	141.418	111.372	16768	18495	17009	17828	15736	19099	20485	26152	32008	13016	24198	19231	23002	26517	18139	26593	26934	25325
Unigene0000743	54.9701	56.4918	65.9883	59.5802	61.603	60.4142	46.4037	41.2039	48.5503	35.5028	44.4578	49.3742	45.7532	42.0142	44.5599	49.0434	40.733	38.8406	5831	6990	8173	6038	6660	6133	5230	4202	5805	3732	7005	6941	6868	6662	5654	7838	6356	7236
Unigene0000744	11.0158	11.7263	10.5188	11.6123	10.8596	11.0197	13.1562	12.49	11.035	17.6093	14.9463	14.4182	16.4819	17.1746	15.7997	13.9907	17.4702	12.7079	844	1048	941	850	848	808	1071	920	953	1337	1701	1464	1787	1967	1448	1615	1969	1710
Unigene0000745	70.0126	70.7864	77.4745	62.2918	55.7044	64.6318	50.0946	48.5592	56.2339	52.4364	46.3505	42.3465	47.2988	56.2816	46.1338	37.0701	40.6297	42.0291	4934	5819	6375	4194	4001	4359	3751	3290	4467	3662	4852	3955	4717	5929	3889	3936	4212	5202
Unigene0000746	19.8448	19.455	20.6561	18.5266	21.3186	18.9568	17.9838	18.3766	18.1431	20.7525	20.602	16.2467	22.2732	22.2027	21.9423	18.5945	19.078	14.6928	1212	1386	1473	1081	1327	1108	1167	1079	1249	1256	1869	1315	1925	2027	1603	1711	1714	1576
Unigene0000747	4.6577	3.6531	3.2818	2.7315	4.4403	3.0893	2.3628	2.1131	2.4031	3.0334	4.3254	4.3744	1.8441	2.1435	2.0712	2.5433	2.9305	2.5297	282	258	232	158	274	179	152	123	164	182	389	351	158	194	150	232	261	269
Unigene0000748	54.2173	54.6777	60.4116	54.2345	57.0096	50.9907	48.7053	48.7622	47.7135	46.4116	44.8814	44.9379	42.7458	46.2812	47.0916	43.4247	37.8981	51.5484	3362	3955	4374	3213	3603	3026	3209	2907	3335	2852	4134	3693	3751	4290	3493	4057	3457	5614
Unigene0000749	82.679	92.128	84.3053	83.5926	91.6236	77.8157	94.1746	83.8897	77.3625	115.476	116.046	126.789	101.201	102.157	101.506	97.7459	94.5318	98.6238	5137	6677	6116	4962	5802	4627	6217	5011	5418	7110	10710	10440	8898	9488	7544	9150	8640	10762
Unigene0000750	13.1012	14.5786	14.5263	14.8863	14.4931	16.8697	17.2835	17.8814	17.0689	19.6922	16.4106	15.3409	19.3081	19.2765	20.0559	15.7606	14.709	14.4162	1765	2291	2285	1916	1990	2175	2474	2316	2592	2629	3284	2739	3681	3882	3232	3199	2915	3411
Unigene0000751	3.1059	2.7399	3.1663	3.8278	4.0305	3.2035	2.6403	2.1676	2.7288	2.4366	3.5951	4.0068	2.7966	2.1381	2.4039	3.325	3.6779	4.2728	310	319	369	365	410	306	280	208	307	241	533	530	395	319	287	500	540	749
Unigene0000752	33.8736	36.804	35.3883	36.3992	34.5474	33.6525	30.3685	28.3719	31.0019	24.3788	27.2984	24.0121	34.9469	35.6089	30.7682	35.7085	35.9631	30.3475	7779	9859	9489	7986	8086	7396	7410	6264	8025	5548	9312	7308	11357	12224	8452	12355	12149	12240
Unigene0000753	38.5056	35.9782	37.1327	37.0385	38.373	32.6004	42.3213	36.5554	38.6253	40.8875	39.2838	40.9015	42.4296	33.8653	38.4167	36.0181	36.11	37.213	1913	2085	2154	1758	1943	1550	2234	1746	2163	2013	2899	2693	2983	2515	2283	2696	2639	3247
Unigene0000754	141.952	154.386	148.201	149.878	129.998	138.399	158.821	148.984	140.294	159.836	170.889	169.705	174.789	171.011	176.15	198.058	182.458	130.003	6648	8434	8104	6706	6205	6203	7903	6708	7406	7418	11888	10533	11584	11972	9868	13975	12570	10693
Unigene0000755	74.7587	49.5154	32.1933	54.9423	50.7814	31.2949	21.3136	19.9969	14.7841	19.993	30.8021	37.8178	59.0132	43.0475	63.1297	55.4007	71.7368	46.7009	3562	2752	1791	2501	2466	1427	1079	916	794	944	2180	2388	3979	3066	3598	3977	5028	3908
Unigene0000756	1.5712	1.8589	1.4613	1.585	2.3158	1.9834	1.9538	1.9818	1.5768	2.1235	2.4266	2.4569	2.3863	2.435	2.4071	1.9488	2.1603	1.9349	221	305	240	213	332	267	292	268	250	296	507	458	475	512	405	413	447	478
Unigene0000757	1.478	2.5522	1.085	0.9945	1.4709	0.3751	0.5962	0.5271	0.2622	1.2784	2.4307	1.9118	0.7908	1.243	1.3591	0.8268	1.0621	1.5268	70	141	60	45	71	17	30	24	14	60	171	120	53	88	77	59	74	127
Unigene0000758	76.5277	72.5719	84.0296	76.0447	68.8653	81.016	69.3174	82.9122	67.7865	95.7679	66.8862	67.5247	73.3944	91.4824	90.2804	58.1232	56.5781	60.9838	11490	12710	14731	10908	10538	11641	11058	11968	11472	14249	14917	13436	15594	20532	16214	13148	12496	16081
Unigene0000759	36.8284	40.01	37.8176	43.51	38.2208	37.1882	39.113	39.301	37.1622	43.9811	40.0599	35.8337	37.4721	47.7363	39.0692	38.6103	40.362	38.6242	7016	8891	8412	7919	7421	6780	7917	7198	7980	8303	11336	9047	10102	13594	8903	11082	11311	12923
Unigene0000760	25.3079	29.587	31.3724	38.2436	23.507	45.7591	23.9778	34.5139	38.0193	18.6335	16.1417	14.0888	16.5194	18.8992	13.6817	16.9594	14.4388	12.7127	1350	1841	1954	1949	1278	2336	1359	1770	2286	985	1279	996	1247	1507	873	1363	1133	1191
Unigene0000761	75.2908	81.4157	83.6382	78.7393	78.2535	82.5225	84.9764	86.2267	81.7735	91.1542	78.6424	82.159	73.4204	80.4805	73.4152	82.4967	78.291	78.3466	3474	4382	4506	3471	3680	3644	4166	3825	4253	4168	5390	5024	4794	5551	4052	5735	5314	6349
Unigene0000762	4.1383	3.6856	3.1898	3.6818	3.3836	3.123	2.6398	3.0131	1.7541	4.1064	6.5315	3.7471	5.2638	5.1523	5.6507	5.0661	5.2513	4.6863	180	187	162	153	150	130	122	126	86	177	422	216	324	335	294	332	336	358
Unigene0000763	102.136	102.533	121.366	102.563	112.205	89.2616	70.795	65.7043	67.7036	103.789	126.447	137.541	83.2243	82.5844	96.5651	69.0802	66.8416	81.2442	5415	6341	7513	5195	6063	4529	3988	3349	4046	5453	9958	9664	6244	6545	6124	5518	5213	7565
Unigene0000764	1.5202	1.792	1.5732	1.3039	2.5067	1.2576	0.9539	1.0102	1.4611	0.6179	0.7676	1.3223	0.7013	0.7204	0.4589	1.1492	0.7607	1.2623	72	99	87	59	121	57	48	46	78	29	54	83	47	51	26	82	53	105
Unigene0000765	16.4816	22.1767	24.7126	22.4883	15.8907	22.5329	26.9478	30.2006	24.9273	30.576	18.5237	15.3846	23.967	25.7633	22.1882	20.4238	21.7352	19.0037	3113	4886	5450	4058	3059	4073	5408	5484	5307	5723	5197	3851	6406	7274	5013	5812	6039	6304
Unigene0000766	15.7567	16.3163	15.3724	16.6251	15.9667	15.9407	14.3913	15.0833	14.3022	16.079	16.2967	15.0183	14.4978	15.4691	14.5567	14.0876	15.2168	15.1755	3112	3759	3545	3137	3214	3013	3020	2864	3184	3147	4781	3931	4052	4567	3439	4192	4421	5264
Unigene0000767	6.273	8.374	8.6946	6.6083	5.1737	5.172	5.7803	6.3778	6.8467	11.0599	11.1528	6.5398	6.1389	11.3797	9.247	7.3617	7.3751	4.8083	621	967	1005	625	522	490	608	607	764	1085	1640	858	860	1684	1095	1098	1074	836
Unigene0000768	116.92	107.24	108.425	126.942	115.999	101.716	75.8556	80.9308	77.0968	75.3743	84.7283	93.5414	72.7184	77.9746	81.3787	95.0887	78.0624	87.3339	5823	6230	6305	6040	5888	4848	4014	3875	4328	3720	6268	6174	5125	5805	4848	7135	5719	7639
Unigene0000769	60.0694	55.6288	64.1274	69.1874	64.7069	57.8663	38.5514	31.4319	38.238	36.2521	41.6913	41.2321	34.1694	36.454	32.5268	42.0936	40.5851	42.4606	2779	3002	3464	3058	3051	2562	1895	1398	1994	1662	2865	2528	2237	2521	1800	2934	2762	3450
Unigene0000770	15.3827	15.2389	16.1679	14.8896	16.3927	12.9567	11.9635	8.5096	11.7313	7.9861	11.2027	10.9101	9.1634	10.4321	7.649	9.9514	9.1405	11.5599	1382	1597	1696	1278	1501	1114	1142	735	1188	711	1495	1299	1165	1401	822	1347	1208	1824
Unigene0000771	131.739	129.895	119.555	111.037	122.936	103.494	146.065	148.461	113.239	161.729	133.491	160.856	130.399	127.818	126.868	103.349	105.636	122.445	9997	11498	10593	8050	9508	7516	11777	10831	9686	12162	15047	16177	14003	14499	11516	11816	11792	16319
Unigene0000772	18.8668	20.37	15.7753	20.6293	32.0917	16.0298	13.7696	8.4026	10.2949	7.5145	9.2825	10.7217	7.1961	4.5416	4.7736	11.719	11.1441	11.881	717	903	700	749	1243	583	556	307	441	283	524	540	387	258	217	671	623	793
Unigene0000773	1.81	1.9788	1.8915	1.3731	1.9307	1.5877	0.9924	1.2264	1.5101	1.6003	2.1129	2.1364	1.8365	1.5275	2.006	2.1603	2.4891	2.0139	218	278	266	158	237	183	127	142	205	191	378	341	313	275	289	392	441	426
Unigene0000774	19.7212	18.8232	19.2195	18.3173	25.6228	30.8883	20.7588	16.3365	19.5678	16.7828	12.0401	10.884	20.9494	24.6046	16.3559	21.4253	21.1792	24.8495	1385	1542	1576	1229	1834	2076	1549	1103	1549	1168	1256	1013	2082	2583	1374	2267	2188	3065
Unigene0000775	22.0546	21.3215	23.1128	16.8369	22.3955	19.0043	16.247	15.3761	15.7623	18.3247	19.2151	15.0768	16.387	15.4851	18.3205	17.7353	15.5737	15.4216	1574	1775	1926	1148	1629	1298	1232	1055	1268	1296	2037	1426	1655	1652	1564	1907	1635	1933
Unigene0000776	287.774	316.793	353.167	253.966	305.444	294.553	320.727	266.388	283.399	376.836	402.534	474.32	300.8	291.343	379.758	282.163	248.178	286.915	5234	6721	7500	4413	5662	5127	6198	4658	5810	6792	10875	11433	7742	7921	8262	7732	6640	9165
Unigene0000777	2.4405	2.5332	2.6775	2.6179	3.8096	2.7293	2.1925	1.8042	1.8431	1.9743	1.935	2.5644	1.4324	1.5719	1.4923	1.9077	2.2075	2.2107	242	293	310	248	385	259	231	172	206	194	285	337	201	233	177	285	322	385
Unigene0000778	0.297	0.0637	0.1908	0.6217	0.6192	0.6983	0	0.5406	0.3952	0.1499	0	0.1121	0.1574	0.0497	0.0621	0	0.2524	0	8	2	6	16	17	18	0	14	12	4	0	4	6	2	2	0	10	0
Unigene0000779	118.607	125.387	132.747	147.129	120.992	125.938	96.9042	107.612	113.611	104.412	120.778	102.906	113.509	139.702	118.088	99.0856	103.788	103.337	9097	11218	11888	10781	9458	9244	7897	7935	9822	7936	13760	10460	12320	16017	10834	11450	11710	13920
Unigene0000780	3.9084	3.756	2.4896	3.0718	4.2169	3.9386	3.1679	2.5896	2.5049	1.8948	3.9889	3.3164	3.6268	1.926	2.7209	4.3573	4.3115	3.7775	281	315	209	211	309	271	242	179	203	135	426	316	369	207	234	472	456	477
Unigene0000781	25.2549	25.6399	24.3533	25.9694	27.4408	23.7748	21.4802	21.2341	23.1314	27.3255	26.92	30.5784	25.8278	26.406	29.3041	24.1348	21.2854	23.1273	1080	1279	1216	1061	1196	973	976	873	1115	1158	1710	1733	1563	1688	1499	1555	1339	1737
Unigene0000782	32.5044	22.4871	12.9371	14.2415	22.5129	12.1894	9.7339	5.3329	5.2235	5.1849	9.9912	13.4863	5.3761	6.963	5.0236	7.1646	6.3861	12.4806	2948	2379	1370	1234	2081	1058	938	465	534	466	1346	1621	690	944	545	979	852	1988
Unigene0000783	6.5406	5.2248	4.0103	3.825	6.5997	3.6502	3.8823	3.1439	3.275	3.4376	5.7542	6.0102	3.8691	4.0357	4.4013	5.6485	5.2968	7.0179	528	492	378	295	543	282	333	244	298	275	690	643	442	487	425	687	629	995
Unigene0000784	19.4603	19.7039	16.3002	18.5876	17.6387	20.3761	17.7065	16.3384	15.4101	17.6186	13.6506	11.1388	14.9053	19.2513	14.7709	13.5969	16.1997	16.9521	1955	2309	1912	1784	1806	1959	1890	1578	1745	1754	2037	1483	2119	2891	1775	2058	2394	2991
Unigene0000785	0.6601	0.5659	0.6088	0.4252	0.4484	0.8489	0.7169	0.3169	0.3153	0.7174	0.8546	0.6897	0.2512	0.2378	0.3396	0.7415	0.4487	0.3759	13	13	14	8	9	16	15	6	7	14	25	18	7	7	8	22	13	13
Unigene0000786	5.6414	8.8524	8.8648	4.4543	5.2103	3.7675	3.3819	3.036	3.6775	3.3785	4.3758	4.3585	6.1617	5.144	2.5324	6.577	4.9021	4.3852	460	842	844	347	433	294	293	238	338	273	530	471	711	627	247	808	588	628
Unigene0000787	1.2863	1.2996	0.7869	0.577	1.3522	1.248	0.7782	0.3823	0.0815	0.7417	0.9896	0.6586	1.0388	0.7068	0.384	1.2806	0.6246	0.6801	28	33	20	12	30	26	18	8	2	16	32	19	32	23	10	42	20	26
Unigene0000788	2.2411	1.7817	1.7049	1.874	2.7148	1.596	1.2019	1.1069	1.1996	1.0992	1.298	1.3226	0.4954	0.4774	0.6175	0.7811	1.1149	1.3259	179	166	159	143	221	122	102	85	108	87	154	140	56	57	59	94	131	186
Unigene0000789	24.3997	20.9364	19.115	24.9601	23.3321	19.1521	20.0058	20.2506	17.8711	26.6658	26.8283	28.316	18.7751	19.5324	21.9248	22.7073	23.0048	19.7473	4409	4413	4033	4309	4297	3312	3841	3518	3640	4775	7201	6781	4801	5276	4739	6182	6115	6267
Unigene0000790	0.4505	0.2575	0.2572	0.1048	0.1473	0.1046	0.3298	0.3124	0.222	0.6566	0.3707	0.2266	0.1769	0	0.2092	0.4983	0	0.342	9	6	6	2	3	2	7	6	5	13	11	6	5	0	5	15	0	12
Unigene0000791	39.8305	44.6541	45.2151	43.7255	43.065	43.0427	44.4905	42.5117	40.4879	51.5253	45.7357	38.9858	50.5795	53.1998	52.4676	57.2124	50.9632	41.6634	3217	4207	4264	3374	3545	3327	3818	3301	3686	4124	5487	4173	5781	6423	5069	6962	6055	5910
Unigene0000792	0.8143	2.2212	2.6311	2.8669	3.0869	1.0829	2.5082	1.771	2.2329	2.3157	2.9902	2.6532	2.694	1.5599	2.7539	2.2601	3.9503	3.7302	22	70	83	74	85	28	72	46	68	62	120	95	103	63	89	92	157	177
Unigene0000793	5.5584	6.4469	7.9808	4.8483	6.4161	8.769	8.4625	10.3162	7.5419	8.7984	6.6035	7.4837	6.3154	8.5304	7.6991	6.1849	5.816	6.2987	102	138	171	85	120	154	165	182	156	160	180	182	164	234	169	171	157	203
Unigene0000794	7.8939	10.1258	8.6457	6.5425	6.5792	6.9606	3.3281	3.7697	4.2436	3.8793	6.717	5.9121	3.5253	3.4944	3.7903	4.2363	3.6706	3.8179	538	805	688	426	457	454	241	247	326	262	680	534	340	356	309	435	368	457
Unigene0000795	81.0785	95.6085	142.715	74.0638	74.9127	145.351	129.72	146.546	129.991	57.3412	12.0322	10.6253	36.5137	36.0648	13.8524	37.2104	47.4647	48.1732	5539	7619	11384	4834	5216	9503	9416	9625	10010	3882	1221	962	3530	3683	1132	3830	4770	5780
Unigene0000796	49.2614	51.9664	52.1138	47.8689	51.0702	43.0856	41.8096	40.389	39.6431	54.8412	61.0266	77.283	54.0618	45.6539	55.6613	49.3154	44.1405	57.6412	3197	3934	3949	2968	3378	2676	2883	2520	2900	3527	5883	6647	4965	4429	4321	4822	4214	6570
Unigene0000797	0.2516	0.1079	0.2514	0.1756	0.6584	0.3944	0.2763	0.1745	0.4837	0.0423	0.3388	0.3798	0.0889	0.2525	0	0.3897	0.3421	0.3821	6	3	7	4	16	9	7	4	13	1	12	12	3	9	0	14	12	16
Unigene0000798	1.2719	1.2581	1.877	1.2903	1.2287	2.2491	1.989	1.384	1.7533	0.4542	0.9353	0.4134	0.9403	0.3796	1.4068	1.1169	1.3036	0.6796	65	75	112	63	64	110	108	68	101	23	71	28	68	29	86	86	98	61
Unigene0000799	101.657	101.95	112.323	120.561	127.96	130.627	113.031	97.4472	128.067	111.516	110.123	95.7126	141.686	131.333	124.79	184.143	167.005	154.862	4157	4863	5363	4710	5333	5112	4911	3831	5903	4519	6689	5187	8199	8028	6104	11345	10046	11122
Unigene0000800	3.8815	3.498	3.6973	3.7061	4.886	3.8481	2.78	2.1369	2.8389	2.7036	2.9127	3.7004	2.4285	1.9696	2.1369	2.3689	2.8189	3.0564	410	431	456	374	526	389	312	217	338	283	457	518	363	311	270	377	438	567
Unigene0000801	28.0403	30.7519	32.0599	30.4563	25.5489	28.6121	35.2312	34.9539	30.0369	35.9095	24.8206	20.0445	33.6165	41.4965	32.2613	26.5666	29.6771	27.3323	4218	5396	5631	4377	3917	4119	5631	5055	5093	5353	5546	3996	7156	9331	5805	6021	6567	7221
Unigene0000802	5.5727	6.0296	4.6977	11.1843	11.7524	7.7004	2.9489	3.1907	3.6804	1.6878	2.1389	2.5681	2.3432	2.2133	2.021	4.615	5.0196	4.6077	763	963	751	1463	1640	1009	429	420	568	229	435	466	454	453	331	952	1011	1108
Unigene0000803	25.571	24.3171	21.6422	24.0218	28.0825	21.1002	18.275	16.4366	16.5382	21.4411	23.756	27.7289	23.6478	20.3411	22.1832	26.1057	27.1268	29.6511	3395	3766	3355	3047	3800	2681	2578	2098	2475	2821	4685	4879	4443	4037	3523	5222	5298	6914
Unigene0000804	10.525	10.1019	9.0141	10.4375	11.4124	8.4109	10.3614	11.5375	8.9203	10.0068	10.7355	8.2757	11.5424	10.307	12.2329	13.1821	17.9952	15.7181	761	852	761	721	841	582	796	802	727	717	1153	793	1181	1114	1058	1436	1914	1996
Unigene0000805	0.4446	0.2753	0.4654	0.4654	0.6543	0.9808	0.3487	0	0.504	0.5982	0.6818	0.4287	1.6407	0.5288	1.2596	1.5902	0.8228	2.0111	18	13	22	18	27	38	15	0	23	24	41	23	94	32	61	97	49	143
Unigene0000806	130.293	99.5456	83.9795	296.492	49.1607	748.13	2408.35	4584.1	4474.95	29.3431	45.1567	68.63	60.5187	65.8956	32.2567	144.733	237.588	45.1328	4660	4153	3507	10131	1792	25607	91520	157623	180404	1040	2399	3253	3063	3523	1380	7799	12500	2835
Unigene0000807	0.9419	0.6056	0.1008	0.8626	0.8664	0.5228	0.277	0.3368	0.1306	0.5049	0.7332	0.4442	0.4576	0.2363	0.4921	0.4689	0.9404	0.5698	32	24	4	28	30	17	10	11	5	17	37	20	22	12	20	24	47	34
Unigene0000808	0.7373	0.4565	0.7016	1.0719	0.643	0.3852	0.2313	0.1278	0.5088	0.2893	0.2482	0.1236	0.2026	0.0548	0.2739	0.1631	0.0557	0.3498	18	13	20	25	16	9	6	3	14	7	9	4	7	2	8	6	2	15
Unigene0000809	0	0	0	0	0	0	0	0	0	0	0	0	0.6094	0.9615	0.4806	0.6996	0.5211	0.7092	0	0	0	0	0	0	0	0	0	0	0	0	18	30	12	22	16	26
Unigene0000810	0.286	0.0701	0.4724	0.4491	0.6615	0.1494	0.1538	0.17	0.1812	0.1237	0.2751	0.632	0.0289	0.0547	0.0342	0.0542	0.25	0.1047	14	4	27	21	33	7	8	8	10	6	20	41	2	4	2	4	18	9
Unigene0000811	8.2396	8.4439	3.5284	7.1871	7.3411	3.4142	4.9025	3.6942	2.2266	7.789	7.4598	7.8252	3.4801	3.8014	4.4338	3.5831	4.378	3.7748	174	208	87	145	158	69	110	75	53	163	234	219	104	120	112	114	136	140
Unigene0000812	3131.32	2183.97	2391.06	2038.35	2187.5	2750.72	1165.55	1102.16	1592.63	498.103	622.917	1010.68	2408.58	2115.17	2344.15	1118.25	1040.07	819.522	63450	51621	56571	39460	45176	53342	25094	21471	36376	10002	18749	27141	69065	64068	56818	34139	31002	29165
Unigene0000813	0	0	0	0	0	0	0	0	0	0	0	0	1.4954	1.6892	1.8496	1.6759	1.2424	1.5746	0	0	0	0	0	0	0	0	0	0	0	0	88	105	92	105	76	115
Unigene0000814	14.6668	14.0178	13.3252	13.5423	15.2657	9.0665	10.042	8.6816	6.6525	10.1558	13.6175	15.1049	9.3061	8.1469	11.258	12.3804	9.7459	16.7647	1332	1485	1413	1175	1413	788	969	758	681	914	1837	1818	1196	1106	1223	1694	1302	2674
Unigene0000815	26.7402	28.8475	28.0693	23.3661	29.1233	23.1463	20.0731	16.0016	19.1206	16.0301	21.7113	24.2668	20.9169	16.7517	15.6834	20.9283	23.3432	20.5577	3572	4495	4378	2982	3965	2959	2849	2055	2879	2122	4308	4296	3954	3345	2506	4212	4587	4823
Unigene0000816	17.1857	15.1499	16.0156	11.4445	15.0218	11.1056	15.2855	12.7313	11.931	21.3097	25.7115	24.7402	13.2635	13.4206	21.3475	10.8442	10.3605	17.4267	1237	1272	1346	787	1102	765	1169	881	968	1520	2749	2360	1351	1444	1838	1176	1097	2203
Unigene0000817	51.4576	44.3019	63.9168	71.3171	98.8458	79.5185	52.664	49.2329	57.3126	13.596	8.4944	7.9312	39.1384	26.849	17.9962	43.8977	34.2796	53.0006	2345	2355	3401	3105	4591	3468	2550	2157	2944	614	575	479	2524	1829	981	3014	2298	4242
Unigene0000818	196.468	210.4	196.288	207.635	184.874	181.701	237.183	262.332	247.022	235.064	283.211	313.64	188.214	215.758	214.43	203.03	200.188	235.752	4029	5033	4700	4068	3864	3566	5168	5172	5710	4777	8627	8524	5462	6614	5260	6273	6039	8491
Unigene0000819	13.7274	13.6129	11.2592	12.3064	16.4709	12.7882	13.723	13.7026	14.0311	9.4365	9.7122	10.0773	8.1736	8.4666	8.6146	9.5512	10.7575	11.1607	1512	1749	1448	1295	1849	1348	1606	1451	1742	1030	1589	1471	1274	1394	1135	1585	1743	2159
Unigene0000820	3.3525	3.2585	2.7297	2.4464	3.1967	2.7876	1.9998	1.6208	2.2411	1.4294	2.8927	2.4584	1.5849	1.7057	1.1645	1.4886	1.1876	2.5809	142	161	135	99	138	113	90	66	107	60	182	138	95	108	59	95	74	192
Unigene0000821	5.5623	5.0495	5.0165	6.9773	6.5298	4.7331	5.523	6.8427	6.9561	5.1718	6.1025	4.4321	6.9539	5.8812	6.2808	7.7427	8.7882	8.8696	1018	1078	1072	1220	1218	829	1074	1204	1435	938	1659	1075	1801	1609	1375	2135	2366	2851
Unigene0000822	9.0069	9.9348	11.208	8.3342	7.735	8.773	7.364	8.8766	8.6376	12.1915	13.7459	8.2983	9.763	11.6683	9.3092	9.6017	8.5077	7.1258	457	588	664	404	400	426	397	433	494	613	1036	558	701	885	565	734	635	635
Unigene0000823	33.8463	32.3745	31.6443	27.2529	26.7038	26.7611	25.5369	26.6878	28.1328	24.6066	22.5166	24.4217	27.6518	27.1714	25.3112	23.458	25.1562	24.1174	6514	7268	7111	5011	5238	4929	5222	4938	6103	4693	6437	6229	7531	7817	5827	6802	7122	8152
Unigene0000824	0.5241	0.7239	1.6211	1.1582	2.1428	0.6694	1.1511	0.7269	0.9558	0.6465	1.7643	1.604	0.4115	0.6039	0.6086	1.4109	1.1085	0.8622	18	29	65	38	75	22	42	24	37	22	90	73	20	31	25	73	56	52
Unigene0000825	31.6983	36.8957	39.3857	34.5429	26.4244	28.9893	32.4262	33.9224	32.3405	62.6359	43.2339	38.2537	31.2126	41.2864	40.4902	31.828	29.8942	28.319	2773	3765	4023	2887	2356	2427	3014	2853	3189	5430	5618	4435	3864	5399	4237	4195	3847	4351
Unigene0000826	5.9362	5.21	4.2568	4.9225	3.8635	2.9655	7.2931	7.1251	7.8633	4.9631	8.0877	8.7902	3.1501	2.9125	6.1551	5.4983	5.6819	5.7319	799	818	669	633	530	382	1043	922	1193	662	1617	1568	600	586	991	1115	1125	1355
Unigene0000827	136.441	89.6283	84.6321	134.507	87.5737	164.749	283.585	609.759	452.99	24.6588	29.4265	30.6548	51.182	40.0317	64.3156	43.0709	48.7942	30.4632	18448	14136	13361	17375	12068	21318	40740	79262	69038	3304	5910	5493	9793	8091	10402	8774	9705	7234
Unigene0000828	10.223	9.5311	10.9653	8.7374	10.1567	9.2988	7.6372	7.2292	7.4981	10.2789	9.5642	8.426	8.9089	10.5371	9.3252	8.7948	8.5994	9.0173	1668	1814	2089	1362	1689	1452	1324	1134	1379	1662	2318	1822	2057	2570	1820	2162	2064	2584
Unigene0000829	33.2825	31.093	30.5428	35.8765	31.3761	27.1413	35.7791	36.0534	28.4632	41.3797	30.7473	30.8767	34.8325	41.4489	32.605	34.6743	35.1111	39.3369	8881	9678	9516	9146	8533	6931	10144	9249	8561	10942	12187	10919	13153	16533	10407	13940	13782	18435
Unigene0000830	20.5906	19.8141	14.6054	12.9665	16.3301	13.9765	13.1987	11.0905	11.4439	12.5126	16.0067	18.4798	16.7327	16.8799	15.0661	19.1887	17.1743	17.9549	5274	5920	4368	3173	4263	3426	3592	2731	3304	3176	6090	6273	6065	6463	4616	7405	6471	8077
Unigene0000831	1.7387	2.256	2.0727	2.1642	2.9739	2.7498	3.3613	2.1507	2.8557	2.371	4.2234	3.3331	2.2581	1.5404	1.7875	1.9182	1.725	1.9666	74	112	103	88	129	112	152	88	137	100	267	188	136	98	91	123	108	147
Unigene0000832	6.8187	9.1657	8.2293	7.2044	8.1851	7.7387	6.7717	7.0257	7.8324	11.7983	11.9674	11.6337	7.5747	10.6579	7.7489	8.4303	8.522	8.23	743	1165	1047	750	909	807	784	736	962	1274	1937	1680	1168	1736	1010	1384	1366	1575
Unigene0000833	15.9196	14.9258	11.7807	11.4779	16.2805	13.0665	8.2837	10.6557	9.7285	10.5803	8.289	12.9196	12.0653	11.615	8.5642	15.7697	13.7646	13.8292	331	362	286	228	345	260	183	213	228	218	256	356	355	361	213	494	421	505
Unigene0000834	112.287	103.099	113.547	103.902	111.306	107.199	113.081	100.203	91.1405	120.874	117.223	123.794	117.966	121.744	127.612	117.572	105.627	130.098	3984	4267	4704	3522	4025	3640	4263	3418	3645	4250	6178	5821	5923	6457	5416	6285	5513	8107
Unigene0000835	4.1152	3.5279	3.5244	4.427	3.8134	4.0611	3.3351	2.6158	3.448	3.1145	3.6939	2.9326	0	0	0	0	0	0	36	36	36	37	34	34	31	22	34	27	48	34	0	0	0	0	0	0
Unigene0000836	203.826	179.797	186.489	159.345	133.912	156.126	109.701	99.1326	126.748	65.5589	81.8462	94.9274	146.255	175.058	130.602	151.183	136.533	100.432	10118	10411	10809	7557	6775	7417	5786	4731	7092	3225	6035	6245	10274	12990	7755	11307	9970	8756
Unigene0000837	22.5826	23.9059	22.8712	16.0808	17.599	15.5179	16.892	16.0613	15.5769	23.0805	23.9108	24.1097	20.666	23.6631	20.8907	17.2662	16.7678	18.4783	2027	2503	2397	1379	1610	1333	1611	1386	1576	2053	3188	2868	2625	3175	2243	2335	2214	2913
Unigene0000838	4.0244	5.1831	4.7719	3.8597	5.3321	4.6354	4.3279	2.5505	3.3932	3.8973	3.709	3.3662	2.4514	2.9927	3.0305	2.7415	2.9478	2.565	645	969	893	591	871	711	737	393	613	619	883	715	556	717	581	662	695	722
Unigene0000839	30.1848	32.1963	35.9475	31.1457	31.7051	29.7478	33.9711	33.5947	31.1482	32.143	27.7221	27.4274	33.0281	38.0793	30.8656	25.4966	24.8502	21.6461	1900	2364	2642	1873	2034	1792	2272	2033	2210	2005	2592	2288	2942	3583	2324	2418	2301	2393
Unigene0000840	0.7915	0.4411	0.4406	0.5799	0.6213	0.4962	0.1862	0.741	0.6671	0.2396	0.4796	1.0153	0.1119	0.1324	0.4963	0.6304	0.7533	0.2479	20	13	13	14	16	12	5	18	19	6	18	34	4	5	15	24	28	11
Unigene0000841	49.0267	49.5683	43.57	52.6589	62.677	48.3133	38.8609	29.9318	37.6439	27.7869	38.7834	39.5456	29.2675	26.8206	27.2495	42.9415	41.7584	38.6829	3479	4103	3610	3570	4533	3281	2930	2042	3011	1954	4088	3719	2939	2845	2313	4591	4359	4821
Unigene0000842	51.5235	46.7788	54.6516	38.1277	44.2377	46.4698	31.7774	28.0287	32.7575	44.4934	48.4154	51.8809	41.4747	46.0353	49.0416	47.3641	37.3127	43.9797	1761	1865	2181	1245	1541	1520	1154	921	1262	1507	2458	2350	2006	2352	2005	2439	1876	2640
Unigene0000843	0.8722	1.1311	0.632	0.7724	1.0313	0.3739	0.2315	0.093	0.3571	0.7673	1.3399	0.9112	0.4741	0.3441	0.5982	1.1874	0.6689	0.6621	39	59	33	33	47	16	11	4	18	34	89	54	30	23	32	80	44	52
Unigene0000844	49.9465	54.173	69.5505	50.8269	51.91	56.9735	49.3771	47.0226	50.9735	46.5401	38.2369	36.3136	51.8152	47.6951	50.3305	46.3514	38.3222	43.3929	10834	13707	17615	10533	11476	11827	11380	9806	12463	10004	12320	10439	15905	15465	13059	15148	12228	16531
Unigene0000845	77.8208	72.8839	70.5017	64.0452	68.7115	63.5456	60.4629	46.4666	53.5305	63.7999	66.5136	71.9374	70.8844	77.2326	65.3275	61.7571	63.0327	61.8693	4585	5009	4850	3605	4126	3583	3785	2632	3555	3725	5821	5617	5910	6802	4604	5482	5463	6402
Unigene0000846	2.5177	2.2143	1.9999	1.9799	2.2399	1.4176	1.24	1.2212	1.4814	0.9741	1.6423	1.5355	1.309	1.2479	1.7231	1.1602	1.6494	0.8542	193	198	179	145	175	104	101	90	128	74	187	156	142	143	158	134	186	115
Unigene0000847	1.214	1.2319	1.0185	1.5041	2.6496	1.3979	1.2591	1.2627	1.0111	0.7	0.6505	0.8599	0.9454	0.4475	0.6214	1.0524	0.7916	0.9874	49	58	48	58	109	54	54	49	46	28	39	46	54	27	30	64	47	70
Unigene0000848	8.8501	9.3307	7.6937	9.8083	8.8972	11.7144	21.1368	25.4881	22.8885	2.7611	3.1542	3.8642	5.5866	8.4636	3.9169	6.549	6.6993	5.6664	731	899	742	774	749	926	1855	2024	2131	226	387	423	653	1045	387	815	814	822
Unigene0000849	2.6105	3.2907	2.6918	2.9212	4.1117	3.0239	2.9095	2.5992	2.8569	3.0936	3.4629	3.7711	3.2768	3.3549	2.9003	3.1462	3.7711	3.9947	304	447	366	325	488	337	360	291	375	357	599	582	540	584	404	552	646	817
Unigene0000850	3.4842	3.6909	2.773	2.9715	3.2229	3.0032	1.9432	1.5497	2.0711	2.0006	3.5066	3.1513	2.089	2.0875	2.3635	2.7019	3.158	4.1279	297	367	276	242	280	245	176	127	199	169	444	356	252	266	241	347	396	618
Unigene0000851	10.5969	9.2413	8.3631	9.5989	10.9536	11.35	7.194	6.3909	8.8578	7.6948	10.9873	11.963	7.8437	6.9606	7.2538	10.0071	12.1948	11.7081	1159	1179	1068	1003	1221	1188	836	672	1092	834	1785	1734	1214	1138	949	1649	1962	2249
Unigene0000852	4.7294	3.3614	1.6964	3.1733	3.6488	3.6325	1.9783	1.2193	2.7613	2.2027	2.3403	3.9346	3.1421	3.6776	2.1627	6.5732	6.1278	4.8103	117	97	49	75	92	86	52	29	77	54	86	129	110	136	64	245	223	209
Unigene0000853	13.5643	13.7393	13.6964	14.145	14.0519	13.4614	12.8786	13.5361	13.1881	8.4452	7.2377	5.8197	6.3469	8.7041	6.2693	6.9057	8.1804	10.0594	5911	6984	6969	5889	6241	5614	5963	5671	6478	3647	4685	3361	3914	5670	3268	4534	5244	7699
Unigene0000854	13.8026	12.7198	10.9154	15.5463	17.9548	12.0373	5.3423	4.6695	5.8661	2.1806	3.1349	2.8764	1.3442	2.0666	1.5712	2.4039	2.3587	2.5778	1814	1950	1675	1952	2405	1514	746	590	869	284	612	501	250	406	247	476	456	595
Unigene0000855	18.7444	20.1506	19.8451	28.4093	24.5621	25.2218	21.8908	18.4555	24.687	16.2205	19.7861	15.7079	28.4779	32.3887	27.5662	32.4148	31.5633	23.776	1067	1338	1319	1545	1425	1374	1324	1010	1584	915	1673	1185	2294	2756	1877	2780	2643	2377
Unigene0000856	0.136	0.622	0.4272	0.0949	0.3114	0.2843	0.4268	0.0943	0.0805	0.3661	0.3358	0.1369	0.0961	0.0303	0.0758	0.1204	0.185	0.1291	3	16	11	2	7	6	10	2	2	8	11	4	3	1	2	4	6	5
Unigene0000857	7.3782	6.3846	5.2956	5.1123	6.2367	4.5968	5.5912	6.2513	4.7941	8.0047	8.4535	10.2982	7.319	7.4269	8.2822	7.6331	7.5	7.9879	426	430	357	282	367	254	343	347	312	458	725	788	598	641	572	664	637	810
Unigene0000858	7.3033	7.3218	5.8959	5.5562	6.3828	6.6128	4.9627	4.7439	7.2634	3.69	4.8045	5.5718	7.7378	7.3522	5.2315	8.9708	8.1579	6.0938	1446	1691	1363	1051	1288	1253	1044	903	1621	724	1413	1462	2168	2176	1239	2676	2376	2119
Unigene0000859	4.9655	5.4393	5.9495	5.4074	6.8651	6.0533	3.7293	3.2607	4.294	2.5307	2.9968	3.5197	5.1393	2.8604	5.1994	6.1171	5.7793	5.0762	396	506	554	412	558	462	316	250	386	200	355	372	580	341	496	735	678	711
Unigene0000860	3.5997	2.4579	1.3778	1.7505	3.5163	1.8807	1.8888	1.0106	1.1446	1.6555	1.9516	2.1874	0.9455	0.6287	0.5726	0.9303	0.8121	0.9069	226	180	101	105	225	113	126	61	81	103	182	182	84	59	43	88	75	100
Unigene0000861	45.7115	44.1379	36.1603	32.1727	34.94	27.0757	28.959	27.7888	26.2986	17.091	22.5011	20.5593	23.5618	21.7673	18.0451	24.9382	29.6203	22.5747	2842	3201	2625	1911	2214	1611	1913	1661	1843	1053	2078	1694	2073	2023	1342	2336	2709	2465
Unigene0000862	21.8611	23.6302	27.8634	22.2853	29.896	30.675	19.3737	14.7168	20.1895	11.3178	20.074	21.0446	21.9922	15.0423	15.2109	23.0716	20.5471	21.7557	805	1015	1198	784	1122	1081	758	521	838	413	1098	1027	1146	828	670	1280	1113	1407
Unigene0000863	0.645	0.5911	0.2095	0.5354	0.9384	0.6275	0.8792	0.3702	0.4341	0.808	1.123	1.0069	1.2416	0.9374	1.0784	1.7272	1.8748	1.6843	29	31	11	23	43	27	42	16	22	36	75	60	79	63	58	117	124	133
Unigene0000864	0.6581	0.5437	1.035	1.4152	0.7631	1.0627	1.8694	0.448	0.3185	0.8935	1.5708	0.6681	0.7102	0.8485	3.1409	1.6439	1.7	2.3436	55	53	101	113	65	85	166	36	30	74	195	74	84	106	314	207	209	344
Unigene0000865	11.3354	12.3032	10.1307	12.5455	15.7863	11.5282	10.5207	7.4522	10.2155	9.5152	13.1791	17.1234	12.5738	9.8182	12.8038	18.4109	16.6538	17.2494	1011	1280	1055	1069	1435	984	997	639	1027	841	1746	2024	1587	1309	1366	2474	2185	2702
Unigene0000866	12.8166	13.2721	13.4613	14.5209	13.1956	11.8912	15.1657	15.9783	15.2896	19.4787	19.5815	18.3756	17.3418	19.2492	17.231	14.7162	16.4923	16.5271	3203	3869	3928	3467	3361	2844	4027	3839	4307	4824	7269	6086	6133	7191	5151	5541	6063	7254
Unigene0000867	43.5259	42.0988	35.2441	38.7484	44.8847	29.5151	29.6754	29.6051	25.0592	28.0524	28.8769	32.5753	29.8752	35.8529	27.3905	28.1833	27.4296	30.9631	2823	3185	2669	2401	2967	1832	2045	1846	1832	1803	2782	2800	2742	3476	2125	2754	2617	3527
Unigene0000868	24.8967	26.3817	25.808	31.9994	28.6162	32.3758	28.5352	27.5692	30.2892	18.0036	19.7027	19.3515	25.453	22.9748	17.6391	32.7253	27.7881	22.2775	2957	3655	3579	3631	3464	3680	3601	3148	4055	2119	3476	3046	4278	4079	2506	5856	4855	4647
Unigene0000869	1.2253	1.3534	1.1705	0.8386	1.4797	0.6402	1.1976	0.8333	0.878	0.0951	0.0317	0.1245	0.0333	0.0315	0	0	0	0	52	67	58	34	64	26	54	34	42	4	2	7	2	2	0	0	0	0
Unigene0000870	1.417	1.2546	1.0146	0.8753	1.5499	1.0437	1.4211	1.6189	1.1747	1.4299	1.3136	1.3672	0.9521	1.0722	1.2234	1.0022	1.437	0.8465	61	63	51	36	68	43	65	67	57	61	84	78	58	69	63	65	91	64
Unigene0000871	20.1185	21.2555	20.6252	22.3679	21.8129	19.9025	22.3904	22.9216	22.1893	22.7969	20.2179	19.1666	19.4535	22.0352	22.8388	20.2512	20.6293	21.6644	2685	3309	3214	2852	2967	2542	3175	2941	3338	3015	4008	3390	3674	4396	3646	4072	4050	5078
Unigene0000872	25.4228	29.2934	29.5454	33.0807	30.3533	23.8128	33.0074	29.9071	27.978	56.0182	55.3325	43.8441	47.9167	51.6605	49.4886	35.3962	40.177	47.8236	1863	2504	2528	2316	2267	1670	2570	2107	2311	4068	6023	4258	4969	5659	4338	3908	4331	6155
Unigene0000873	19.6385	20.1401	20.6369	18.7503	22.8633	20.5127	18.4041	15.9257	15.6757	16.8675	15.821	16.9033	19.077	18.6469	17.9045	18.516	17.0808	19.2607	2573	3078	3157	2347	3053	2572	2562	2006	2315	2190	3079	2935	3537	3652	2806	3655	3292	4432
Unigene0000874	0.892	1.714	0.7376	0.8693	0.9959	0.3857	0.1158	0.3839	0.3275	0.1242	0.2071	0.8123	0.7608	0.1029	0.18	0.1837	0.3137	0.1051	29	65	28	27	33	12	4	12	12	4	10	35	35	5	7	9	15	6
Unigene0000875	43.1043	34.825	25.1634	26.4168	28.5795	25.2329	34.8096	35.7832	29.6909	47.4799	31.3461	25.2529	35.5537	39.4468	36.7312	28.4199	28.206	39.5287	10560	9952	7198	6183	7136	5916	9061	8428	8199	11527	11407	8199	12326	14446	10764	10490	10165	17008
Unigene0000876	3.483	3.0179	3.3021	3.6067	3.5636	2.8512	2.6733	2.1408	2.4869	4.4075	5.2163	5.6287	3.251	2.1868	3.5113	3.1772	2.8172	2.7043	374	378	414	370	390	293	305	221	301	469	832	801	494	351	451	514	445	510
Unigene0000877	0.8265	0.5967	1.0431	0.3642	1.195	0.5909	0.8188	1.6288	1.505	1.273	0.8492	0.8534	0.584	0.2328	1.1273	0.6352	1.2124	1.0155	19	16	28	8	28	13	20	36	39	29	29	26	19	8	31	22	41	41
Unigene0000878	2.3343	2.6129	2.7759	2.2566	3.1802	2.2527	1.6372	1.1753	1.8598	1.6354	2.092	3.1076	1.1032	1.7207	1.2057	1.6283	1.6778	1.6169	157	205	218	145	218	145	117	76	141	109	209	277	105	173	97	165	166	191
Unigene0000879	1.1057	0.0862	0.1722	0	0	14.9673	0.2838	0.941	0	0	0.203	0.0379	0.1065	0	0	0	0	0	22	2	4	0	0	285	6	18	0	0	6	1	3	0	0	0	0	0
Unigene0000880	1.01	0.1154	0	0	0	18.082	0	0.9805	0	0	0	0	0	0	0	0	0	0	15	2	0	0	0	257	0	14	0	0	0	0	0	0	0	0	0	0
Unigene0000881	4.1175	4.6051	3.7413	5.0911	6.075	5.6386	4.2093	4.0156	3.9569	3.3401	4.1312	3.2316	3.2815	3.7082	3.0638	4.4994	4.8163	5.2672	673	878	714	795	1012	882	731	631	729	541	1003	700	759	906	599	1108	1158	1512
Unigene0000882	13.0081	18.1778	19.126	11.738	10.2758	15.4107	20.9472	23.1727	18.6399	19.1966	13.4939	15.5782	13.1014	14.077	14.9696	8.3344	9.0765	9.6145	1211	1974	2079	1044	975	1373	2072	2074	1956	1771	1866	1922	1726	1959	1667	1169	1243	1572
Unigene0000883	0.6935	0.1486	0.6311	0.3176	0.3402	0.0906	0.1632	0	0.3076	0	0.1459	0.1962	0.0306	0.058	0.0725	0.0575	0.0589	0.0987	16	4	17	7	8	2	4	0	8	0	5	6	1	2	2	2	2	4
Unigene0000884	78.1666	86.1414	70.1243	63.2189	55.9438	66.9806	81.8368	75.1174	64.1039	90.7023	91.8731	75.9207	70.3433	82.1742	64.9452	83.6956	86.2999	72.9289	9920	12752	10391	7665	7236	8135	11035	9165	9170	11407	17319	12769	12633	15589	9859	16003	16111	16255
Unigene0000885	10.3731	12.7102	11.5429	11.3462	11.9879	9.7396	11.7502	9.6721	9.3275	10.3255	10.5997	11.4332	10.7544	11.1227	10.5921	10.47	10.5371	11.5678	1400	2001	1819	1463	1649	1258	1685	1255	1419	1381	2125	2045	2054	2244	1710	2129	2092	2742
Unigene0000886	31.001	33.8047	31.5624	32.1394	35.5413	27.6926	26.7906	23.777	23.4783	24.7815	24.005	23.8621	27.2648	24.3376	25.9588	29.1626	29.6076	27.2813	4927	6267	5857	4880	5757	4212	4524	3633	4206	3903	5667	5026	6132	5782	4935	6983	6922	7615
Unigene0000887	20.7663	17.4011	16.819	18.7727	17.5346	13.6689	12.2617	13.1084	13.1068	5.2952	7.0009	6.7625	5.4306	6.4511	5.3568	10.2014	10.4411	8.824	1951	1907	1845	1685	1679	1229	1224	1184	1388	493	977	842	722	906	602	1444	1443	1456
Unigene0000888	60.5554	64.4551	62.6424	66.0636	59.8286	61.5971	74.2942	76.476	63.3937	81.0853	65.406	51.2003	72.0874	89.7536	72.832	66.4157	68.2449	78.6192	7616	9456	9199	7938	7669	7414	9928	9247	8987	10106	12219	8534	12830	16874	10957	12585	12626	17366
Unigene0000889	0.6715	0.4222	0.4601	0.5623	0.9663	0.5613	0.4213	0.5122	0.556	0.9035	1.1452	0.8445	0.9807	0.3594	0.5239	0.2971	0.2435	1.0196	15	11	12	12	22	12	10	11	14	20	38	25	31	12	14	10	8	40
Unigene0000890	1.2468	1.2146	1.1163	1.3841	1.872	1.6186	2.1513	1.3165	1.1396	1.1628	1.0937	1.3969	1.0412	0.6319	0.8528	1.4294	1.2071	1.4628	66	75	69	70	101	82	121	67	68	61	86	98	78	50	54	114	94	136
Unigene0000891	36.7965	40.6708	37.7993	31.5112	34.1802	27.4902	27.5467	26.8075	20.6211	37.402	31.9341	29.989	24.3216	27.7065	29.2813	27.2335	25.4717	34.3607	5631	7260	6754	4607	5331	4026	4479	3944	3557	5672	7259	6082	5267	6338	5360	6279	5734	9235
Unigene0000892	64.3461	68.4816	77.4989	80.8747	102.472	108.729	126.388	110.209	136.11	33.0776	25.0461	28.583	58.9545	36.3625	34.9444	38.9002	48.7619	40.0884	6370	7908	8958	7649	10339	10301	13294	10489	15188	3245	3683	3750	8259	5381	4138	5802	7101	6970
Unigene0000893	42.402	42.8965	39.5142	44.6073	39.4548	36.9667	43.6329	44.0961	38.2848	51.2607	50.3432	42.9071	39.4355	46.2387	41.2511	40.5615	44.8858	42.1265	5131	6055	5583	5157	4866	4281	5610	5130	5222	6147	9049	6881	6753	8364	5971	7395	7990	8953
Unigene0000894	19.333	19.2681	17.2685	16.041	18.9101	13.9583	14.3538	13.4099	11.9795	16.8972	19.7738	20.3565	14.1883	14.6624	15.1085	17.2639	18.3443	17.7674	5475	6365	5710	4340	5458	3783	4319	3651	3824	4742	8318	7640	5686	6207	5118	7366	7642	8837
Unigene0000895	1.3961	1.0971	0.7971	0.7915	1.3127	1.6107	0.9855	0.9681	2.2191	0.5283	0.4895	0.812	0.8838	0.7588	0.4134	1.0231	0.5932	0.828	48	44	32	26	46	53	36	32	86	18	25	37	43	39	17	53	30	50
Unigene0000896	8.5099	8.7835	9.0433	7.8349	8.3688	8.9126	8.1075	7.4125	9.0839	5.6108	5.6148	5.7761	6.8667	4.0514	4.8337	6.6921	6.9872	6.7887	1304	1570	1618	1147	1307	1307	1320	1092	1569	852	1278	1173	1489	928	886	1545	1575	1827
Unigene0000897	5.4974	3.5731	3.9697	3.1592	5.8522	3.0411	2.5363	3.6626	3.0283	3.2632	3.8461	3.7957	2.0313	3.8219	4.2053	4.5551	2.8822	4.4599	153	116	129	84	166	81	75	98	95	90	159	140	80	159	140	191	118	218
Unigene0000898	1.7628	2.2227	2.1278	1.5592	2.463	2.7146	3.6773	2.2572	3.0822	2.0806	1.853	2.2909	1.5918	2.0862	1.4565	1.8509	1.9973	1.623	342	503	482	289	487	504	758	421	674	400	534	589	437	605	338	541	570	553
Unigene0000899	26.7709	27.9946	13.0075	13.2724	14.2867	9.0217	5.5514	5.4684	4.9801	7.3036	11.6155	7.1921	7.4704	4.5654	9.9932	10.9411	11.5449	7.1712	1879	2292	1066	890	1022	606	414	369	394	508	1211	669	742	479	839	1157	1192	884
Unigene0000900	1.8407	2.4936	2.4523	3.1754	3.2999	2.9444	3.4969	3.7229	2.8124	2.7747	2.5396	3.0093	3.019	2.668	4.2935	4.1478	3.4295	6.6248	162	256	252	267	296	248	327	315	279	242	332	351	376	351	452	550	444	1024
Unigene0000901	14.8608	14.2837	11.9649	18.289	19.2407	9.7388	15.0109	14.6137	11.9025	13.838	19.503	23.5466	19.9542	24.2117	16.3442	21.6447	23.0296	26.3759	751	842	706	883	991	471	806	710	678	693	1464	1577	1427	1829	988	1648	1712	2341
Unigene0000902	5.2133	4.8155	4.5622	3.8713	5.2142	3.6668	5.5006	4.0571	3.8971	5.9486	5.9741	6.5625	7.7069	6.6964	6.7432	6.4931	7.5942	7.5322	413	445	422	293	421	278	463	309	348	467	703	689	864	793	639	775	885	1048
Unigene0000903	34.876	38.9425	38.0317	33.4449	30.342	35.0879	43.241	40.1356	39.4117	68.7542	43.4253	34.1278	38.0956	44.3056	48.2075	34.3337	39.4008	30.7359	3901	5081	4967	3574	3459	3756	5139	4316	4969	7621	7215	5059	6030	7408	6450	5786	6483	6038
Unigene0000904	1.2002	0.3975	0.584	0.571	0.7226	0.6271	1.0526	0.5107	0.7744	0.4955	0.9916	1.4819	0.4626	0.2737	0.5473	0.7604	1.0199	0.5436	44	17	25	20	27	22	41	18	32	18	54	72	24	15	24	42	55	35
Unigene0000905	80.7807	65.383	69.4795	78.7486	88.8091	67.7812	43.7883	50.0528	50.3367	50.031	44.4875	50.1431	68.5534	53.0943	70.2674	71.968	67.1737	84.1006	8914	8416	8952	8302	9988	7158	5134	5310	6261	5471	7292	7333	10705	8758	9275	11965	10904	16299
Unigene0000906	4.1197	4.4464	5.3328	7.1164	5.8815	7.4348	2.4297	2.5977	4.5895	0.2513	0.358	0.2286	1.4865	1.3735	0.3742	2.2853	1.3637	1.8206	1224	1541	1850	2020	1781	2114	767	742	1537	74	158	90	625	610	133	1023	596	950
Unigene0000907	0	0	0	0	0	0	0	0	0	0	0	0	0.6828	0.7307	0.4215	0.6971	0.7711	0.9568	0	0	0	0	0	0	0	0	0	0	0	0	23	26	12	25	27	40
Unigene0000908	27.7372	28.7715	24.5364	22.6418	28.1095	20.1785	23.0489	20.1291	16.2642	34.9627	25.8942	27.8943	19.1554	16.9963	20.1179	24.0095	22.6825	23.6794	5415	6552	5593	4223	5593	3770	4781	3778	3579	6764	7509	7217	5292	4960	4698	7062	6514	8119
Unigene0000909	0	0	0	0	0	0	0	0	0	0	0	0	1.6018	2.0751	1.5958	2.138	1.2976	2.0039	0	0	0	0	0	0	0	0	0	0	0	0	38	52	32	54	32	59
Unigene0000910	2.6829	2.4725	2.8052	3.8262	2.5337	5.8405	6.9913	9.1627	11.0432	0.9194	1.4374	1.3201	2.3106	1.6789	1.9485	2.5301	2.4394	2.0177	480	516	586	654	462	1000	1329	1576	2227	163	382	313	585	449	417	682	642	634
Unigene0000911	7.7283	7.7614	6.6522	7.116	7.1621	4.8289	4.601	4.4768	5.0829	7.2649	8.0141	7.8187	4.1549	5.2259	4.7897	5.1036	5.1855	6.033	1388	1626	1395	1221	1311	830	878	773	1029	1293	2138	1861	1056	1403	1029	1381	1370	1903
Unigene0000912	10.2123	9.9093	11.8219	11.7464	15.9659	12.5472	13.7307	11.6729	8.7613	14.0423	15.1856	14.226	0	0	0	0	0	0	91	103	123	100	145	107	130	100	88	124	201	168	0	0	0	0	0	0
Unigene0000913	0	0.4977	0.1657	0	0	0	0	0	0	0.2929	0.1303	0	0	0	0	0.8991	0.5262	0.1102	0	6	2	0	0	0	0	0	0	3	2	0	0	0	0	14	8	2
Unigene0000914	19.1819	19.6132	23.9579	20.4961	24.9962	22.4445	21.9085	23.0697	16.5744	22.0786	22.8006	23.5954	0	0	0	0	0	0	192	229	280	196	255	215	233	222	187	219	339	313	0	0	0	0	0	0
Unigene0000915	27.6541	30.8269	32.3584	23.4854	26.8439	27.1674	31.4528	28.8085	28.7693	32.6172	30.8916	32.4531	32.2099	33.6085	33.7795	27.1826	27.8764	26.937	2624	3412	3585	2129	2596	2467	3171	2628	3077	3067	4354	4081	4325	4767	3834	3886	3891	4489
Unigene0000916	51.9966	39.3782	44.1217	95.2082	86.2054	100.54	52.661	54.3161	59.0144	19.9615	13.7092	15.0425	14.5595	17.2088	14.0601	27.4638	51.507	62.6053	3036	2682	3008	5311	5130	5618	3267	3049	3884	1155	1189	1164	1203	1502	982	2416	4424	6420
Unigene0000917	31.6053	31.9599	26.0146	27.3506	44.6516	16.1027	23.5941	16.4292	13.89	49.7719	90.3896	58.7209	84.8041	39.7551	106.806	103.407	97.0021	89.7847	2055	2424	1975	1699	2959	1002	1630	1027	1018	3207	8730	5060	7803	3864	8307	10130	9278	10253
Unigene0000918	22.0434	25.0255	26.6682	27.7337	25.7244	27.8073	24.1486	25.5396	23.438	25.2449	24.7091	24.192	21.7964	24.53	23.2806	23.8662	23.0393	24.5019	5708	7559	8063	6861	6789	6891	6644	6358	6841	6478	9504	8302	7987	9495	7211	9311	8776	11143
Unigene0000919	29.4772	30.5056	13.3366	10.8184	10.2753	6.0173	4.3312	4.8385	4.6675	10.0156	17.341	17.5968	5.4756	6.7312	4.3983	5.0357	7.06	11.4016	2370	2861	1252	831	842	463	370	374	423	798	2071	1875	623	809	423	610	835	1610
Unigene0000920	207.809	216.429	209.11	188.288	216.205	177.009	191.284	134.644	151.542	237.358	265.508	319.483	187.494	172.804	232.569	215.135	190.077	204.665	3230	3924	3795	2796	3425	2633	3159	2012	2655	3656	6130	6581	4124	4015	4324	5038	4346	5587
Unigene0000921	487.974	482.363	521.348	469.419	355.43	481.85	240.168	289.339	310.389	192.145	206.892	228.65	152.928	197.211	101.272	192.165	181.33	133.841	47275	54511	58974	43448	35095	44675	24722	26949	33895	18447	29773	29357	20966	28560	11736	28049	25842	22773
Unigene0000922	0.6442	0.5523	0.5793	0.2023	1.0113	0.5385	0.3638	0.268	0.1715	0.195	0.3036	0.2917	0.3187	0.2155	1.0771	0.4703	0.4379	0.3668	20	20	21	6	32	16	12	8	6	6	14	12	14	10	40	22	20	20
Unigene0000923	49.575	52.2931	51.0846	57.3063	47.0301	53.6698	50.4748	47.741	47.2177	54.617	41.946	35.1701	49.5342	60.5727	48.4553	54.5899	50.1117	51.969	3411	4197	4104	3767	3298	3534	3690	3158	3662	3724	4287	3207	4823	6230	3988	5659	5072	6280
Unigene0000924	4.9359	5.0099	4.8043	8.999	8.2488	8.7388	10.6143	10.0853	11.8894	4.7591	8.3615	6.0121	9.1287	9.1318	7.5915	15.8166	16.07	14.5857	337	399	383	587	574	571	770	662	915	322	848	544	882	932	620	1627	1614	1749
Unigene0000925	129.482	118.343	150.738	154.329	131.903	160.95	112.349	109.006	130.183	16.0612	15.9769	14.4318	34.2256	46.9085	12.3321	31.1316	40.8432	53.9795	14562	15525	19794	16582	15119	17323	13425	11786	16503	1790	2669	2151	5447	7886	1659	5275	6757	10662
Unigene0000926	54.6026	59.4032	59.6341	58.5641	72.7553	64.9208	58.2898	48.4687	64.6885	62.2566	68.7917	68.043	72.8533	63.7635	65.3836	80.1728	77.6932	64.3384	3888	4934	4958	3984	5280	4424	4410	3318	5192	4393	7276	6421	7341	6787	5569	8601	8138	8046
Unigene0000927	20.253	20.4983	22.0247	19.5216	21.2704	18.3383	19.5169	16.5121	18.7041	24.1259	23.4531	25.4329	31.3225	30.0003	30.6506	28.1887	26.0344	24.7416	7785	9191	9885	7169	8333	6746	7971	6102	8104	9190	13391	12956	17038	17238	14093	16325	14721	16703
Unigene0000928	0.1755	0.1505	0	0.0919	0.2584	0.0917	0.6609	0.3652	0	0	0.1182	0.861	0.062	0.2349	0.2201	0.9321	0.358	0.1999	2	2	0	1	3	1	8	4	0	0	2	13	1	4	3	16	6	4
Unigene0000929	9.3959	9.461	10.4863	9.2625	10.5912	8.4362	9.1662	9.1252	7.6815	12.5863	11.5553	10.0446	9.2362	10.1301	10.5866	10.3376	10.1557	8.593	739	868	963	696	849	635	766	690	681	981	1350	1047	1028	1191	996	1225	1175	1187
Unigene0000930	1.9391	2.2893	3.1317	3.0039	2.3266	3.4156	4.4009	5.5668	5.0331	2.6165	2.9913	3.2608	3.9855	3.0021	4.5668	5.3688	3.7135	2.6372	175	241	330	259	214	295	422	483	512	234	401	390	509	405	493	730	493	418
Unigene0000931	18.8897	24.2041	30.7572	19.2079	17.0044	22.9759	27.1521	30.6484	23.9977	34.5402	22.3695	22.1679	21.0393	23.5545	23.7962	18.5797	17.7604	17.1824	1963	2934	3732	1907	1801	2285	2998	3062	2811	3557	3453	3053	3094	3659	2958	2909	2715	3136
Unigene0000932	0	0.0376	0.2251	0.4586	0.043	0.1831	0.0412	0.1823	0.3498	0	0	0.3636	0.0619	0.1172	0.0732	0.1163	0.4169	0.0499	0	1	6	10	1	4	1	4	9	0	0	11	2	4	2	4	14	2
Unigene0000933	6.6318	5.6017	5.9304	9.1874	8.8992	4.1782	5.8745	4.1592	7.0083	5.3144	4.399	5.8136	2.7567	4.6322	4.7289	4.0134	7.2928	5.6641	68	67	71	90	93	41	64	41	81	54	67	79	40	71	58	62	110	102
Unigene0000934	14.5141	17.504	18.0149	17.0131	13.9281	15.6519	21.636	21.2868	20.0702	21.3051	17.5058	14.3895	23.9502	26.1542	20.9873	21.7325	20.4365	27.4665	2778	3908	4026	3111	2717	2867	4400	3917	4330	4041	4977	3650	6487	7483	4805	6267	5754	9233
Unigene0000935	21.6625	20.7361	23.6279	18.3021	24.7812	16.7483	41.3247	29.7064	19.3907	45.7782	43.7509	49.257	29.5175	24.4343	29.804	22.8889	25.5561	27.6552	223	249	284	180	260	165	452	294	225	467	669	672	430	376	367	355	387	500
Unigene0000936	46.0888	46.3498	47.8244	57.5122	54.6641	37.4587	70.6531	70.895	44.7262	91.192	79.3943	77.9148	61.3623	70.0058	61.8018	58.498	55.89	107.365	9429	11061	11424	11241	11398	7334	15358	13944	10314	18488	24127	21125	17765	21409	15124	18031	16820	38577
Unigene0000937	158.591	148.68	156.987	143.028	150.674	145.836	107.606	87.9128	95.0819	76.8181	117.413	136.742	116.699	102.256	120.043	177.619	146.519	122.481	6027	6591	6966	5193	5836	5304	4345	3212	4073	2893	6628	6887	6276	5809	5457	10170	8191	8175
Unigene0000938	0.2956	0.7714	0.2862	0.4844	0.4414	0.6581	0.3871	0.3075	0.4219	0.6486	0.649	0.4462	0.5541	0.7481	0.9671	0.7252	0.4456	0.6001	23	70	26	36	35	49	32	23	37	50	75	46	61	87	90	85	51	82
Unigene0000939	49.801	56.0845	64.186	43.9946	63.051	52.348	51.8731	44.4207	49.9978	70.3727	77.9511	98.993	58.6027	45.9306	66.0588	48.7222	39.338	48.8776	1846	2425	2778	1558	2382	1857	2043	1583	2089	2585	4292	4863	3074	2545	2929	2721	2145	3182
Unigene0000940	60.0766	66.808	59.1243	56.2998	62.944	56.0306	56.5811	51.6653	60.2172	64.2561	68.2156	74.0225	55.1864	56.7552	61.3789	48.8409	50.4028	49.9551	2904	3767	3337	2600	3101	2592	2906	2401	3281	3078	4898	4742	3775	4101	3549	3557	3584	4241
Unigene0000941	1.3101	1.8419	1.6157	1.097	1.5425	1.5332	1.4796	0.4906	0.5579	1.1634	1.6228	1.3839	0.6295	0.4557	0.8324	0.4174	0.8193	0.4476	25	41	36	20	30	28	30	9	12	22	46	35	17	13	19	12	23	15
Unigene0000942	156.637	145.084	133.29	102.829	107.953	74.6173	97.8933	93.3678	63.2759	349.821	261.766	130.153	263.633	331.704	735.604	419.15	335.304	300.804	16335	17649	16230	10245	11474	7447	10847	9361	7438	36152	40549	17988	38906	51709	91762	65857	51438	55094
Unigene0000943	729.238	791.207	793.309	745.971	770.356	779.647	658.051	579.002	557.595	780.255	961.814	1267.09	554.733	548.806	709.497	702.191	594.476	721.55	17180	21743	21822	16790	18497	17578	16472	13114	14807	18216	33658	39561	18494	19327	19994	24924	20602	29855
Unigene0000944	40.0026	26.901	29.4673	5.3558	3.7891	4.8289	0.2991	0.9132	1.0321	9.006	5.265	7.3805	0	0.0288	0.018	0.0214	0.0293	0.0184	7427	5826	6388	950	717	858	59	163	216	1657	1452	1816	0	8	4	6	8	6
Unigene0000945	14.6122	13.9753	12.9713	14.9387	14.0313	20.7716	31.3485	30.9617	40.3524	17.8675	11.5863	11.9762	26.2882	27.0443	25.8349	27.2081	30.8859	26.0105	6659	7429	6902	6504	6517	9059	15179	13565	20728	8069	7843	7233	16953	18423	14083	18681	20705	20818
Unigene0000946	6.8244	5.8656	5.4451	6.6731	8.7436	7.223	7.086	5.9078	6.3044	3.19	4.6003	5.7607	3.3415	3.6523	2.6575	4.2257	4.7051	5.7007	775	777	722	724	1012	785	855	645	807	359	776	867	537	620	361	723	786	1137
Unigene0000947	0.2662	0.4564	0.228	0.4643	0	0.4636	0.501	0.0923	0.0787	0.9849	2.449	2.3432	0.5016	1.5432	0.7417	0.7067	2.6538	0.9093	3	6	3	5	0	5	6	1	1	11	41	35	8	26	10	12	44	18
Unigene0000948	5.9097	6.9159	4.499	4.4184	7.5471	3.2346	4.4143	3.9029	3.412	8.1407	12.3776	10.5464	7.4905	6.589	5.7247	6.6619	5.1014	13.1924	63	86	56	45	82	33	50	40	41	86	196	149	113	105	73	107	80	247
Unigene0000949	0.662	0.2838	0.4961	0	0	0	0	0.0861	0	0.334	0.2785	0	0	0.1661	0	0.2197	0.5625	0.3298	8	4	7	0	0	0	0	1	0	4	5	0	0	3	0	4	10	7
Unigene0000950	2.1654	2.3668	2.55	1.7565	1.381	1.9798	1.5794	1.3514	1.4408	2.5128	1.5306	2.2466	0.9946	0.5794	1.7197	0.8983	1.3616	1.6336	40	51	55	31	26	35	31	24	30	46	42	55	26	16	38	25	37	53
Unigene0000951	4.0817	3.5736	2.6776	2.727	3.664	2.9946	2.1251	3.7939	1.3868	6.0468	3.8587	5.8321	2.7616	4.5315	5.2999	2.1903	3.306	2.5218	47	48	36	30	43	33	26	42	18	69	66	89	45	78	73	38	56	51
Unigene0000952	2.1066	1.9134	1.7505	1.8769	2.5098	2.4501	1.5696	1.513	1.5574	1.1261	1.8318	2.5735	1.3114	1.3589	1.3942	1.6812	1.5258	1.9277	168	178	163	143	204	187	133	116	140	89	217	272	148	162	133	202	179	270
Unigene0000953	1.0603	1.1038	0.6973	1.308	1.2633	0.3957	0.3742	0.3939	0.6887	0.9553	1.5806	0.7144	1.5655	1.368	1.4246	2.7648	3.0634	2.1023	56	68	43	66	68	20	21	20	41	50	124	50	117	108	90	220	238	195
Unigene0000954	2.5495	1.6611	2.5328	1.8146	3.1018	1.7049	4.319	2.0154	2.6237	2.5727	3.364	1.9237	0	0	0	0	0	0	25	19	29	17	31	16	45	19	29	25	49	25	0	0	0	0	0	0
Unigene0000955	12.9714	13.3174	13.8411	18.103	16.1457	18.9626	22.1813	25.5181	24.4055	10.9143	11.3693	9.8823	18.8507	18.3779	12.8924	22.5678	22.654	18.3215	2070	2479	2579	2760	2626	2896	3761	3915	4390	1726	2695	2090	4257	4384	2461	5426	5318	5135
Unigene0000956	12.7658	13.3844	11.9965	12.4313	15.184	12.6221	10.2173	7.7101	9.9965	7.492	9.3455	10.826	7.4943	6.9031	6.541	9.3129	11.1368	10.4459	2139	2616	2347	1990	2593	2024	1819	1242	1888	1244	2326	2404	1777	1729	1311	2351	2745	3074
Unigene0000957	2.0769	2.374	1.927	1.8116	2.8869	2.0798	1.7918	0.9901	1.1516	0.6113	1.1069	1.306	0.6727	0.9842	0.4341	1.1488	0.8824	1.0347	24	32	26	20	34	23	22	11	15	7	19	20	11	17	6	20	15	21
Unigene0000958	29.8346	29.9812	21.126	30.4734	33.5768	18.1774	23.8378	18.7821	13.7006	42.1731	33.9204	33.4847	21.2951	18.2099	24.8663	27.5994	22.1809	23.0432	993	1164	821	969	1139	579	843	601	514	1391	1677	1477	1003	906	990	1384	1086	1347
Unigene0000959	3.184	2.687	3.2809	3.2807	2.1478	2.2874	1.5452	1.5525	1.3682	1.4559	3.1818	3.3035	1.0547	1.3646	1.5389	2.1133	2.3336	1.8979	64	63	77	63	44	44	33	30	31	29	95	88	30	41	37	64	69	67
Unigene0000960	24.0968	23.5383	23.5741	24.7485	22.3646	20.192	24.37	24.1514	21.6699	25.6586	25.8063	24.0708	26.8069	30.2125	25.2469	21.9197	20.4551	22.638	1757	2002	2007	1724	1662	1409	1888	1693	1781	1854	2795	2326	2766	3293	2202	2408	2194	2899
Unigene0000961	3.1074	2.0181	2.2581	3.4497	2.6793	2.6566	1.7725	2.2527	1.6708	1.8054	1.9018	2.4868	0	0	0	0	0	0	33	25	28	35	29	27	20	23	20	19	30	35	0	0	0	0	0	0
Unigene0000962	1.2752	1.8684	1.7673	1.3105	2.0019	2.0108	2.6404	1.6641	1.6456	1.9419	2.076	1.5571	1.8186	0.8841	1.6282	1.5697	2.38	1.0033	55	94	89	54	88	83	121	69	80	83	133	89	111	57	84	102	151	76
Unigene0000963	5.9545	6.3634	5.0928	6.7279	6.5307	5.6169	6.3412	6.0155	5.2465	11.8776	8.1602	6.4011	10.923	12.3704	10.2424	14.1792	10.53	12.238	730	910	729	788	816	659	826	709	725	1443	1486	1040	1895	2267	1502	2619	1899	2635
Unigene0000964	1.2754	1.9503	1.0037	2.0926	2.3167	1.0625	1.0868	1.3087	0.9327	0.3826	1.3807	1.1964	1.1814	0.7148	0.6196	1.0067	1.4762	1.2168	74	132	68	116	137	59	67	73	61	22	119	92	97	62	43	88	126	124
Unigene0000965	10.422	11.7266	12.0585	9.4403	12.8805	8.6388	9.1958	7.8176	9.4683	8.1152	8.2643	11.2478	8.9226	7.1061	9.5295	7.4827	8.6516	6.8898	416	546	562	360	524	330	390	300	426	321	490	595	504	424	455	450	508	483
Unigene0000966	6.69	6.2504	4.9577	5.7026	6.8588	6.1533	5.2407	3.8335	4.016	2.8297	4.9353	5.7886	3.7084	2.8675	3.1481	4.0282	4.2619	4.8128	334	364	289	272	349	294	278	184	226	140	366	383	262	214	188	303	313	422
Unigene0000967	2.217	2.4979	1.5732	1.989	5.1584	1.9194	1.6096	1.1201	0.6181	2.4928	2.1748	2.4376	0.8057	0.7627	1.6945	1.5556	1.1626	1.082	35	46	29	30	83	29	27	17	11	39	51	51	18	18	32	37	27	30
Unigene0000968	0.5446	0.5836	1.0204	0.4988	0.668	1.7784	0.897	0.7435	0.9664	0.1717	0.2521	0.5908	0.7216	0.8881	0.2846	0.5196	1.1339	0.1357	16	20	35	14	20	50	28	21	32	5	11	23	30	39	10	23	49	7
Unigene0000969	0.3494	0.4493	0.1995	0.3658	1.3714	0.1217	0.6577	0.2423	0.5167	0	0	0.2637	0.2881	0.0779	0	0	0.3959	0	6	9	4	6	24	2	12	4	10	0	0	6	7	2	0	0	10	0
Unigene0000970	7.8685	10.0474	10.8883	10.5694	11.2611	22.0252	17.761	10.4573	18.2203	3.4857	2.4072	1.7737	3.3612	4.5625	2.3803	4.0286	3.6235	4.4488	713	1062	1152	915	1040	1910	1710	911	1861	313	324	213	431	618	258	550	483	708
Unigene0000971	3.5242	4.2934	3.892	4.7566	5.8238	5.4269	3.666	2.4117	3.4557	1.591	2.4974	3.8489	2.8181	0.9306	2.6361	3.0162	2.711	5.3334	38	54	49	49	64	56	42	25	42	17	40	55	43	15	34	49	43	101
Unigene0000972	447.721	402.604	489.955	398.588	519.941	475.141	471.194	323.711	375.808	152.333	219.492	289.422	256.021	184.978	228.701	277.004	264.624	239.41	4864	5102	6215	4137	5757	4940	5439	3381	4602	1640	3542	4167	3936	3004	2972	4534	4229	4568
Unigene0000973	68.8501	72.7717	87.5277	92.5953	95.6397	84.3436	66.4436	62.6353	65.3127	49.3214	52.8101	51.1007	46.5892	52.378	46.8025	51.2621	45.6981	49.4642	7449	9184	11057	9571	10546	8733	7638	6515	7965	5288	8487	7327	7133	8471	6057	8356	7273	9399
Unigene0000974	4.3494	4.2228	3.7026	4.388	5.5786	3.6413	3.7729	2.9979	2.5802	1.8772	2.981	3.7564	3.3883	2.2962	2.3218	4.0868	4.0788	4.4159	166	188	165	160	217	133	153	110	111	71	169	190	183	131	106	235	229	296
Unigene0000975	0.4761	0.4081	0.8154	0.3737	1.4013	0.3109	0.8401	0.1238	0.4223	0.3603	0.8012	0.7633	0.2103	0.2389	0	0.158	0.2832	0.576	8	8	16	6	24	5	15	2	8	6	20	17	5	6	0	4	7	17
Unigene0000976	0.6544	0.935	0.218	1.9217	1.302	0.7408	1.3687	0.9076	0.6612	1.174	1.1381	0.631	0.8221	1.7025	0.8358	1.3031	1.0998	1.3041	36	60	14	101	73	39	80	48	41	64	93	46	64	140	55	108	89	126
Unigene0000977	0	0.0786	0.1571	0.192	0.3149	0.0958	0.0863	0	0	0.0925	0.1235	0.0692	0.1296	0.092	0	0	0.1247	0.0783	0	2	4	4	7	2	2	0	0	2	4	2	4	3	0	0	4	3
Unigene0000978	0.9159	0.7852	0.7844	0.6391	0.3744	0.3988	0	0.397	0	0.3851	0.4625	0.8063	0.1079	0.817	0.5105	0.1013	0.6745	0	12	12	12	8	5	5	0	5	0	5	9	14	2	16	8	2	13	0
Unigene0000979	20.2452	27.8502	21.9359	22.5707	23.0977	18.3996	22.6877	19.589	21.8873	19.4794	23.0116	18.3315	21.8921	28.0949	27.5523	27.4372	26.373	19.9448	215	345	272	229	250	187	256	200	262	205	363	258	329	446	350	439	412	372
Unigene0000980	43.0457	49.3382	57.0226	36.9507	41.5098	52.2858	62.9598	75.3423	59.3689	88.0984	50.0038	55.954	54.1314	54.1391	65.4274	48.2855	39.1317	48.2667	3552	4749	5494	2913	3491	4129	5520	5977	5522	7204	6129	6119	6321	6678	6458	6003	4750	6995
Unigene0000981	0.2513	0.6463	0	0.5261	0.1479	0.5777	0.5676	0	0.2229	0.3043	0.1353	0.0379	0	0.3698	0.2521	0.4003	0.0683	0.2576	5	15	0	10	3	11	12	0	5	6	4	1	0	11	6	12	2	9
Unigene0000982	16.7429	17.7607	19.503	18.8112	20.3462	20.1433	11.6016	10.585	12.7756	11.044	13.1718	14.2997	14.4366	13.8722	15.233	18.7592	18.4432	17.0656	872	1079	1186	936	1080	1004	642	530	750	570	1019	987	1064	1080	949	1472	1413	1561
Unigene0000983	74.8604	77.5788	79.7537	91.8723	73.9405	84.7753	74.1101	76.9254	76.1223	61.1025	61.1765	42.9666	61.0133	75.6502	58.2275	67.3154	64.199	73.1592	21596	26106	26864	25321	21740	23405	22716	21335	24753	17468	26215	16427	24908	32623	20093	29258	27244	37067
Unigene0000984	0.192	0.4938	0.2467	0.201	0.1884	1.3041	1.8071	0.5991	0.3407	0	0	0.5795	0	0.2569	0.4815	1.0832	0.1305	0.2186	2	6	3	2	2	13	20	6	4	0	0	8	0	4	6	17	2	4
Unigene0000985	1.2909	1.4228	1.7517	2.8252	2.8785	2.3649	1.7829	2.232	2.4243	1.5902	2.1557	2.2896	5.1652	4.9009	4.4988	6.8877	5.6412	5.4218	77	99	122	161	175	135	113	128	163	94	191	181	436	437	321	619	495	568
Unigene0000986	24.4836	22.148	18.6671	18.5536	25.8059	20.0965	12.5597	10.568	12.6798	9.6098	14.1401	14.477	11.5818	9.9458	7.9093	16.0339	19.3157	15.4619	1576	1663	1403	1141	1693	1238	859	654	920	613	1352	1235	1055	957	609	1555	1829	1748
Unigene0000987	1.7468	1.3299	1.0043	1.7772	1.9536	2.6293	1.3911	0.9783	1.8748	0.9121	1.3651	1.7328	1.7782	0.9969	1.4603	2.2134	2.0427	2.4551	143	127	96	139	163	206	121	77	173	74	166	188	206	122	143	273	246	353
Unigene0000988	11.8785	11.1644	9.564	8.2889	11.3058	8.0646	8.6031	7.7865	10.4696	6.5708	9.1422	8.5546	6.6125	5.9494	6.1289	6.3751	7.8962	7.4503	768	842	722	512	745	499	591	484	763	421	878	733	605	575	474	621	751	846
Unigene0000989	1.7785	1.6986	1.7379	1.8741	2.5648	1.6962	1.0111	0.5463	0.9742	0.9636	1.6152	1.6932	1.1387	0.7187	1.0078	1.4498	1.5336	2.3175	149	166	170	150	219	136	90	44	92	80	201	188	135	90	101	183	189	341
Unigene0000990	29.0084	26.0689	21.2736	19.4205	18.587	22.1059	18.7578	22.5099	26.547	14.9494	21.0823	17.362	22.7816	19.6772	21.5239	27.3122	31.8026	16.3039	3646	3822	3122	2332	2381	2659	2505	2720	3761	1862	3936	2892	4052	3697	3236	5172	5880	3599
Unigene0000991	0.0766	0.1313	0.2623	0	0.7512	0.32	0	0.1593	0.2717	0.0773	0.1031	0	0.0541	0	0.5121	0.9655	0.4164	0.5231	1	2	4	0	10	4	0	2	4	1	2	0	1	0	8	19	8	12
Unigene0000992	0.8192	0.5853	0.7309	0.7146	0.9713	0.535	0.0321	0.284	0.3937	0.5167	0.6664	0.953	0.2895	0.6165	0.1712	0.4758	0.4177	0.6802	24	20	25	20	29	15	1	8	13	15	29	37	12	27	6	21	18	35
Unigene0000993	7.6026	6.7273	5.4314	6.1062	8.2534	5.7811	3.8079	4.2867	4.6412	3.2283	3.978	5.8076	4.415	3.3738	2.4699	4.4715	4.874	3.9216	404	417	337	310	447	294	215	219	278	170	314	409	332	268	157	358	381	366
Unigene0000994	8.8074	12.8295	15.2271	11.3131	9.6546	14.2724	18.0318	20.3654	16.0083	21.3801	15.3769	15.5113	18.6198	20.0411	19.4921	17.0097	19.2536	15.8143	964	1638	1946	1183	1077	1495	2097	2143	1975	2319	2500	2250	2884	3279	2552	2805	3100	3040
Unigene0000995	78.1583	80.994	84.3162	91.9324	76.5477	83.6811	104.606	118.573	116.393	108.677	93.2161	91.3688	80.9781	93.6324	79.9197	76.2542	75.8813	75.1402	7184	8684	9049	8073	7171	7361	10216	10478	12059	9899	12727	11130	10533	12865	8787	10560	10260	12130
Unigene0000996	0.0657	0.2817	0	0.3439	0.7737	0	0.1237	0	0.2332	0.1989	0.2654	0.6446	0.0929	0.1319	0.1099	0.3489	0.7594	0.3742	1	5	0	5	12	0	2	0	4	3	6	13	2	3	2	8	17	10
Unigene0000997	14.7507	13.701	15.177	23.2843	15.4091	33.4155	28.2654	39.8742	35.6751	83.2303	25.4244	22.0806	106.21	55.3512	111.833	89.34	81.203	64.557	1917	2077	2303	2891	2041	4156	3903	4982	5226	10719	4908	3803	19533	10753	17385	17493	15524	14735
Unigene0000998	1.1425	1.7199	0.8591	1.3125	1.4764	1.1938	0.6032	0.7536	0.8158	0.1125	0.4877	0.1682	0.4332	0.2237	0.0932	0.3699	0.5114	0.4284	41	72	36	45	54	41	23	26	33	4	26	8	22	12	4	20	27	27
Unigene0000999	1.5252	0.4856	0.5225	0.7298	0.2565	0.3643	0.5742	0.272	0	0	0.4694	0.1315	0	0.4956	0.1093	0.2892	0.3555	0.2481	35	13	14	16	6	8	14	6	0	0	16	4	0	17	3	10	12	10
Unigene0001000	7.6536	7.9467	8.6702	8.394	10.0525	6.0538	7.0311	7.0094	8.1155	9.231	5.6862	5.453	6.5504	7.1803	6.1179	6.1323	7.5659	8.1079	251	304	332	263	336	190	245	221	300	300	277	237	304	352	240	303	365	467
Unigene0001001	3.9474	4.1739	4.2697	4.6994	4.7827	4.7462	3.6713	3.4328	3.3831	3.3479	4.2002	3.6737	4.005	3.8421	3.4073	3.3786	3.5594	3.2203	677	835	855	770	836	779	669	566	654	569	1070	835	972	985	699	873	898	970
Unigene0001002	141.21	144.103	157.814	159.811	173.234	157.191	192.043	175.79	160.325	357.955	374.849	375.197	287.246	243.187	401.562	288.95	237.923	289.045	4654	5540	6073	5032	5819	4958	6725	5570	5956	11691	18351	16388	13397	11981	15831	14348	11535	16731
Unigene0001003	51.3588	50.106	60.6095	46.8948	47.1838	81.9657	62.2035	59.2571	71.0915	30.5458	27.6223	27.7121	31.6262	31.8659	27.4508	37.8751	38.6874	31.3466	8687	9886	11970	7578	8134	13268	11179	9636	13554	5120	6940	6212	7570	8057	5554	9652	9626	9312
Unigene0001004	38.1249	44.5429	36.0312	36.4226	35.5879	35.6649	47.246	39.6558	36.4801	63.0808	48.0365	51.6883	54.0166	52.9488	55.0016	41.8378	39.8775	39.5717	802	1093	885	732	763	718	1056	802	865	1315	1501	1441	1608	1665	1384	1326	1234	1462
Unigene0001005	15.6204	18.1747	17.4874	18.9169	15.675	18.2625	21.8096	23.475	20.5898	24.0654	16.079	14.8974	19.3263	25.803	18.9639	14.1893	16.073	16.255	1758	2386	2298	2034	1798	1967	2608	2540	2612	2684	2688	2222	3078	4341	2553	2406	2661	3213
Unigene0001006	53.7632	45.2849	50.7829	51.7853	51.3252	53.1174	37.541	37.071	40.4756	40.722	29.5636	32.0745	35.2252	31.1336	37.9898	29.0888	30.2729	32.5752	9214	9053	10162	8479	8965	8712	6836	6108	7819	6916	7526	7285	8543	7976	7788	7511	7632	9805
Unigene0001007	35.9089	26.5507	17.9929	18.076	13.9475	15.5993	19.5578	15.6173	21.3226	23.5332	31.5345	24.4677	23.4388	23.5829	19.0666	23.5686	31.6292	18.9669	1258	1085	736	605	498	523	728	526	842	817	1641	1136	1162	1235	799	1244	1630	1167
Unigene0001008	573.148	590.647	678.484	444.994	545.672	497.033	505.737	411.847	358.753	659.161	787.119	1101.8	546.34	422.681	639.375	560.697	507.627	586.906	16651	20016	23015	12351	16157	13819	15611	11503	11748	18977	33967	42421	22461	18356	22219	24542	21694	29946
Unigene0001009	100.848	112.697	103.627	108.55	96.0578	87.1264	93.3869	94.9508	82.8322	131.035	119.572	111.694	107.545	122.689	114.132	110.872	116.171	100.155	5716	7451	6858	5878	5549	4726	5624	5174	5292	7360	10067	8390	8626	10395	7738	9468	9686	9970
Unigene0001010	2.6547	2.006	2.6838	1.9838	2.5443	2.6167	1.6614	1.4163	1.7057	1.2428	1.5799	1.3475	1.465	1.0619	2.2594	1.1671	1.1814	1.2233	388	342	458	277	379	366	258	199	281	180	343	261	303	232	395	257	254	314
Unigene0001011	1.4503	2.4866	1.5442	2.2976	1.8845	1.966	1.7339	1.5901	1.7735	1.2657	1.8736	1.745	3.1854	2.3075	0.9831	2.0553	2.4781	1.2721	37	74	46	56	49	48	47	39	51	32	71	59	115	88	30	79	93	57
Unigene0001012	59.4243	57.7373	49.4989	29.6814	33.9647	25.8331	32.191	21.5433	22.9036	45.9338	66.3295	63.1546	25.5785	19.8156	25.1288	39.0544	32.9351	43.6624	4889	5541	4755	2333	2848	2034	2814	1704	2124	3745	8106	6886	2978	2437	2473	4841	3986	6309
Unigene0001013	2.387	2.1221	1.7414	2.6835	2.342	2.0323	1.9969	1.3793	0.3922	3.39	1.964	2.2013	1.4993	1.5377	0.5913	1.9364	1.3822	2.9699	27	28	23	29	27	22	24	15	5	38	33	33	24	26	8	33	23	59
Unigene0001014	4.7276	2.3283	3.7331	1.6495	2.6318	3.2232	1.4832	0.6975	1.1601	1.4549	1.3543	2.7071	1.5638	0.8972	1.3454	1.6246	1.322	1.1836	141	81	130	47	80	92	47	20	39	43	60	107	66	40	48	73	58	62
Unigene0001015	54.4538	55.1005	53.5092	60.6528	60.3845	50.5197	55.4574	53.7944	50.1098	65.7088	65.5116	58.775	81.4355	75.6162	74.3145	92.0666	81.3958	91.1069	8856	10453	10161	9424	10009	7863	9583	8411	9186	10590	15826	12668	18742	18383	14457	22559	19473	26023
Unigene0001016	99.1031	102.334	101.173	94.2395	103.335	95.0519	107.18	103.481	106.058	93.7698	87.5548	91.9002	81.2112	69.6974	80.6957	81.4365	86.8589	89.182	16807	20244	20034	15269	17861	15427	19313	16872	20274	15759	22056	20655	19490	17669	16370	20808	21669	26563
Unigene0001017	0.5793	0.6385	0.2835	0.3465	1.1367	0.3459	0.1558	0.1721	0.0734	0.167	0.39	0.2498	0.3509	0	0.1384	0.2197	0.1688	0.6125	7	9	4	4	14	4	2	2	1	2	7	4	6	0	2	4	3	13
Unigene0001018	100.033	113.969	109.422	115.192	120.5	148.006	89.2148	96.286	157.969	32.8978	28.9255	34.5497	35.2526	39.2205	30.2195	35.9834	41.7894	48.1875	12691	16866	16209	13962	15581	17970	12026	11744	22590	4136	5451	5809	6329	7438	4586	6878	7799	10737
Unigene0001019	2.0209	2.1237	2.4566	0.1365	2.2387	0.9537	1.8407	0.9493	1.2724	0.9868	0.1755	0.787	0.1843	0.8722	0.0545	0.3894	0.3545	0.1485	31	38	44	2	35	14	30	14	22	15	4	16	4	20	1	9	8	4
Unigene0001020	0	0	0	0	0	0	0	0	0	0	0	0	0.464	0.4393	0.4705	0.8094	1.0203	0.908	0	0	0	0	0	0	0	0	0	0	0	0	7	7	6	13	16	17
Unigene0001021	2.7346	1.9633	1.9761	2.3256	2.3309	3.161	2.075	2.311	2.3654	1.4315	2.1056	2.85	1.9565	1.4749	1.6717	2.3141	2.1145	2.209	160	134	135	130	139	177	129	130	156	83	183	221	162	129	117	204	182	227
Unigene0001022	17.2491	20.921	18.42	14.7515	16.585	18.5208	14.912	12.2535	12.2922	5.7803	5.3988	6.4262	5.4683	4.9454	5.2766	4.2467	4.6286	3.8522	798	1129	995	652	782	820	733	545	641	265	371	394	358	342	292	296	315	313
Unigene0001023	0.092	0	0	0.1927	0.1806	0.0962	0	0.1915	0	0.0929	0.1859	0.1389	0	0	0	0	0	0	1	0	0	2	2	1	0	2	0	1	3	2	0	0	0	0	0	0
Unigene0001024	17.4846	10.4644	21.1891	45.673	31.3514	98.5892	78.5873	83.3178	152.781	2.3158	3.1193	2.1769	26.1783	7.6394	9.5011	12.8598	38.1316	5.6124	1600	1117	2264	3993	2924	8634	7641	7330	15759	210	424	264	3390	1045	1040	1773	5133	902
Unigene0001025	32.4701	40.0672	42.7704	33.7152	33.364	39.3187	41.9648	41.9226	35.8551	42.7279	32.7718	34.5727	34.6717	40.0815	34.5864	29.5944	29.3383	31.5024	4381	6306	6738	4346	4588	5077	6016	5438	5453	5713	6568	6182	6620	8084	5582	6016	5823	7465
Unigene0001026	18.1922	21.1318	21.1964	21.0128	18.5002	19.3073	22.9811	22.8053	20.5627	24.7404	17.407	15.288	21.7009	24.3712	24.0046	18.649	18.2486	21.9586	2744	3718	3733	3028	2844	2787	3683	3307	3496	3698	3900	3056	4632	5495	4331	4238	4049	5817
Unigene0001027	2.9927	2.9544	2.6408	3.1325	3.6482	4.3591	2.902	2.8299	2.8964	3.5691	3.358	4.8586	0	0	0	0	0	0	33	38	34	33	41	46	34	30	36	39	55	71	0	0	0	0	0	0
Unigene0001028	48.8044	46.1467	45.6468	55.803	66.7416	57.7221	45.4902	39.5692	47.082	27.9256	34.7365	39.0251	46.2663	35.4414	37.082	57.2796	56.5712	61.9468	3215	3546	3511	3512	4481	3639	3184	2506	3496	1823	3399	3407	4313	3490	2922	5685	5482	7167
Unigene0001029	4.1685	4.2436	6.7683	3.9996	4.7717	5.8984	0.7356	1.355	0.9245	0	0	0.3932	0.6751	0.2324	0	1.1528	0.2361	0.5934	48	57	91	44	56	65	9	15	12	0	0	6	11	4	0	20	4	12
Unigene0001030	2.0782	1.4717	1.7025	2.2698	1.3298	2.5492	1.1906	0.9398	1.6834	2.3706	2.859	3.4089	2.7456	2.4178	2.5683	2.9986	5.5895	3.6527	23	19	22	24	15	27	14	10	21	26	47	50	43	40	34	50	91	71
Unigene0001032	0.7364	1.0258	1.2613	2.8904	1.6257	1.6351	1.1262	2.1064	1.7149	1.672	0.7436	1.1807	0	0	0	0	0	0	8	13	16	30	18	17	13	22	21	18	12	17	0	0	0	0	0	0
Unigene0001033	2.4204	2.7135	1.2757	5.8465	2.6489	4.2801	3.0666	1.3556	0.9085	3.0061	5.7659	4.9874	4.8023	1.6192	2.8796	2.6569	2.658	3.0743	26	34	16	60	29	44	35	14	11	32	92	71	73	26	37	43	42	58
Unigene0001034	0.442	0.2274	0	0.3701	1.0409	0.0924	0.9153	0.092	0.2353	0.2676	0.5952	0.1334	0.3748	0.5914	0.0739	0.6455	0.0601	0.7047	5	3	0	4	12	1	11	1	3	3	10	2	6	10	1	11	1	14
Unigene0001035	0.5257	0.4788	0.394	0.0688	0.9027	0.6866	2.412	0.2051	0.6704	0.6631	0.6194	0.4711	0.5108	0.4396	0.4395	0.1527	0.134	0.5051	16	17	14	2	28	20	78	6	23	20	28	19	22	20	16	7	6	27
Unigene0001036	407.118	427.937	491.455	399.745	400.292	391.705	295.12	269.062	318.39	466.315	466.051	454.954	347.346	357.505	432.449	392.149	320.929	399.204	12838	15741	18095	12043	12865	11821	9888	8157	11317	14572	21830	19013	15500	16852	16312	18631	14887	22109
Unigene0001037	3.0091	2.4493	2.9678	3.4679	3.8319	3.2028	2.7793	3.671	3.8126	2.3662	3.4858	3.9432	1.9624	1.8203	1.706	2.5815	2.2468	2.8024	376	357	433	414	488	383	369	441	537	293	647	653	347	340	255	486	413	615
Unigene0001038	48.0341	43.5649	45.5185	39.7694	38.2129	36.0859	37.8379	31.0998	30.1866	72.7125	56.1761	38.579	44.292	61.8433	94.0187	75.307	57.2576	67.2734	9440	9987	10445	7467	7654	6787	7901	5876	6687	14161	16399	10048	12318	18168	22102	22298	16553	23220
Unigene0001039	5.9961	7.6789	7.3544	9.608	7.3359	8.8181	8.0122	7.1609	9.1287	4.3326	3.9869	3.519	5.6496	4.0112	3.2181	6.1908	10.5175	7.8398	81	121	116	124	101	114	115	93	139	58	80	63	108	81	52	126	209	186
Unigene0001040	32.1159	33.1467	37.8489	29.7728	29.8617	30.6056	27.0329	22.2811	27.3667	22.0947	26.1271	25.2061	26.9874	31.9026	26.6591	29.4758	27.0554	27.7992	3114	3749	4285	2758	2951	2840	2785	2077	2991	2123	3763	3239	3703	4624	3092	4306	3859	4734
Unigene0001041	0	0	0	0	0	0	0	0.0152	0	5.4793	8.7672	2.7075	2.4943	2.7915	5.8162	4.0453	4.1234	4.2692	0	0	0	0	0	0	0	2	0	743	1782	491	483	571	952	834	830	1026
Unigene0001042	6.0265	5.57	4.4356	5.0267	6.8369	3.8373	5.0516	3.624	3.0074	1.6154	3.4866	2.6289	2.462	5.5434	3.385	4.9375	4.0968	4.2892	64	69	55	51	74	39	57	37	36	17	55	37	37	88	43	79	64	80
Unigene0001043	0.768	0.5853	2.1926	0	0.5024	0.7134	0.3213	0.5326	0.3028	0.6889	1.2064	1.6098	1.2061	0.3996	0.6421	0.7363	1.5083	0.9718	9	8	30	0	6	8	4	6	4	8	21	25	20	7	9	13	26	20
Unigene0001044	0.6867	0.2207	0.294	1.4075	1.4317	0.5979	0.6732	0.5357	1.5737	0.7507	0.8475	0.3886	0.8694	0.9187	0.4305	0.6646	0.6029	1.287	24	9	12	47	51	20	25	18	62	26	44	18	43	48	18	35	31	79
Unigene0001045	2.3353	2.4311	3.0002	2.2698	3.1643	3.2537	2.3026	2.2556	1.5292	2.4688	3.369	5.6641	2.5147	1.0043	3.9047	2.2882	1.9656	2.3112	42	51	63	39	58	56	44	39	31	44	90	135	64	27	84	62	52	73
Unigene0001046	5.1373	5.9021	6.4351	4.6365	5.632	5.295	4.3252	3.1625	4.2321	2.3275	1.7763	2.5711	3.1364	2.7119	2.1693	2.9285	3.5814	4.6811	588	788	860	507	657	580	526	348	546	264	302	390	508	464	297	505	603	941
Unigene0001047	0	0	0	0	0	0	0	0	0	0	0	0	0.4962	0.3613	1.0386	0.6453	0.6242	0.4613	0	0	0	0	0	0	0	0	0	0	0	0	13	10	23	18	17	15
Unigene0001048	6.4275	6.8419	5.9436	6.9133	9.284	7.7149	8.5531	6.7061	7.2611	10.5228	12.3091	15.7393	14.4569	8.9116	15.3924	10.5813	12.8335	14.779	1957	2430	2113	2011	2881	2248	2767	1963	2492	3175	5567	6351	6229	4056	5606	4854	5748	7903
Unigene0001049	0.6733	0.8659	0.2523	0.9691	1.2387	0.6156	0.198	0.1313	0.5227	0.7219	1.2466	0.8256	1.6059	0.9009	0.0704	2.2625	2.9466	2.4441	16	24	7	22	30	14	5	3	14	17	44	26	54	32	2	81	103	102
Unigene0001050	45.9109	38.3393	34.9694	29.4441	26.0495	29.1961	26.7677	30.9462	26.6343	38.5575	35.2741	25.2428	25.015	31.8067	31.1072	32.7323	34.2594	27.3871	3398	3310	3022	2082	1965	2068	2105	2202	2222	2828	3878	2476	2620	3519	2754	3650	3730	3560
Unigene0001051	0.3848	0.6597	0.3295	0.5538	0.755	0.8041	0.3169	0.5003	0.256	0.4853	0.4857	1.0887	0.4758	0.4826	0	0.6704	0.425	0.5751	8	16	8	11	16	16	7	10	6	10	15	30	14	15	0	21	13	21
Unigene0001052	59.8819	46.221	49.8795	77.6324	54.8875	65.4887	52.4952	87.8502	66.6252	66.3374	54.7588	42.9955	71.2484	69.2799	63.6975	98.419	101.62	105.279	1094	985	1064	1355	1022	1145	1019	1543	1372	1201	1486	1041	1842	1892	1392	2709	2731	3378
Unigene0001053	0.398	0.7677	0.6817	0.2604	0.3905	0.4679	1.3579	1.1385	0.7945	0.9037	1.3732	1.5391	0.8438	0.6656	1.1646	0.6604	0.8455	1.1331	8	18	16	5	8	9	29	22	18	18	41	41	24	20	28	20	25	40
Unigene0001054	71.4342	72.7946	84.3225	60.8402	73.6352	63.7575	60.7085	52.2552	54.2452	77.4697	91.9881	110.594	72.9997	56.7618	90.8934	62.3284	51.6824	69.4593	3360	3994	4631	2734	3530	2870	3034	2363	2876	3611	6427	6894	4859	3991	5114	4417	3576	5738
Unigene0001055	4.8944	4.0645	4.7926	4.279	4.0032	3.8167	4.2801	4.3529	4.0775	3.5801	3.5284	3.2672	4.2393	4.6119	3.7884	4.062	4.3577	4.311	607	588	694	507	506	453	564	519	570	440	650	537	744	855	562	759	795	939
Unigene0001056	8.6082	7.6822	5.5482	7.8361	7.1353	10.1274	21.0313	25.6292	25.9632	5.8504	6.8813	5.8867	2.6363	2.6137	2.8238	2.9697	3.0844	3.3943	683	711	514	594	577	769	1773	1955	2322	460	811	619	296	310	268	355	360	473
Unigene0001057	3.6377	5.37	6.5654	4.6249	5.6585	4.8395	4.6429	3.4331	3.5579	0.2328	0	0.0536	0.4013	0.3324	0.089	0.2356	0.2654	0.3637	205	353	432	249	325	261	278	186	226	13	0	4	32	28	6	20	22	36
Unigene0001058	0	0	0	0	0	0	0	0	0	0	0	0	0.7837	0.9497	1.261	1.0895	1.1158	0.7578	0	0	0	0	0	0	0	0	0	0	0	0	25	32	34	37	37	30
Unigene0001059	1.9184	1.8514	1.2503	1.4018	1.7757	2.1432	1.533	0.7028	1.1239	0.4383	0.4305	0.5098	0.5116	0.3309	0.3429	0.8328	0.6397	0.6732	159	179	121	111	150	170	135	56	105	36	53	56	60	41	34	104	78	98
Unigene0001060	2.4287	2.4749	2.1847	2.3662	3.6718	3.4794	2.1133	1.986	2.5341	1.3102	2.3651	2.4088	2.7848	2.1561	2.5667	2.3622	2.627	2.4961	159	189	167	148	245	218	147	125	187	85	230	209	258	211	201	233	253	287
Unigene0001061	0.9163	0.7294	0.6446	0.8563	0.8027	1.4704	1.1704	0.7829	0.4065	1.8823	2.7099	2.2471	2.5207	1.9922	4.3773	3.193	3.2258	3.6707	28	26	23	25	25	43	38	23	14	57	123	91	109	91	160	147	145	197
Unigene0001062	0.0524	0.1348	0.1795	0.5485	0.8741	0.2738	0.3452	0.0545	0.3719	0.2115	0.3881	0.1977	0.3703	0.3155	0.3505	0.5565	0.4275	0.4476	1	3	4	10	17	5	7	1	8	4	11	5	10	9	8	16	12	15
Unigene0001063	38.5895	38.585	42.7227	39.1535	36.5703	39.2619	50.3446	49.5476	48.5652	73.5381	58.6409	46.884	47.9216	56.5926	65.2509	45.8238	47.9198	34.4894	4599	5364	5945	4458	4442	4478	6375	5677	6524	8685	10381	7405	8082	10082	9302	8228	8401	7219
Unigene0001064	33.4694	30.8365	34.6842	27.134	38.6172	39.5028	27.42	19.4536	29.2992	4.5988	7.3912	6.7212	3.7432	2.7121	4.5273	3.9872	4.2749	3.3025	2262	2431	2737	1752	2660	2555	1969	1264	2232	308	742	602	358	274	366	406	425	392
Unigene0001065	0	0	0	0	0	0	0	0	0	0	0	0	4.2061	3.725	4.9072	4.9884	4.1022	4.9665	0	0	0	0	0	0	0	0	0	0	0	0	217	203	214	274	220	318
Unigene0001066	48.5298	47.7534	45.4418	40.3238	48.5095	42.6795	54.5865	52.8532	48.7319	71.9847	54.1384	67.1373	71.1265	55.9667	76.8758	52.5142	41.2167	59.7319	3890	4465	4253	3088	3963	3274	4649	4073	4403	5718	6446	7132	8068	6706	7371	6342	4860	8409
Unigene0001067	10.6011	9.2829	7.3524	10.383	10.0149	9.4837	10.3221	9.6961	11.4282	6.0014	9.2714	7.2367	12.4506	8.3415	11.0403	18.4752	13.8586	8.517	2287	2336	1852	2140	2202	1958	2366	2011	2779	1283	2971	2069	3801	2690	2849	6005	4398	3227
Unigene0001068	248.479	263.608	251.106	196.098	193.177	194.339	201.83	206.937	183.608	281.11	198.846	175.93	255.858	286.367	251.82	230.951	233.983	159.505	18421	22796	21736	13889	14596	13788	15898	14749	15343	20652	21897	17285	26842	31735	22331	25796	25517	20768
Unigene0001069	1.0875	0.808	0.9107	1.1383	2.0391	1.0353	1.9333	2.3628	0.8576	1.8533	3.0748	4.814	2.2542	1.3903	1.495	3.1277	2.2013	2.5318	45	39	44	45	86	41	85	94	40	76	189	264	132	86	74	195	134	184
Unigene0001070	1.393	1.2155	0.98	1.1717	1.8061	1.2736	1.4281	1.035	1.302	0.0502	0.0335	0.0375	0.0352	0	0	0	0	0.0283	56	57	46	45	74	49	61	40	59	2	2	2	2	0	0	0	0	2
Unigene0001071	8.0886	7.2009	6.9274	5.5357	6.9697	6.8265	4.0015	4.3685	4.9219	6.2786	5.4803	4.8122	4.1037	4.9948	2.5574	4.7836	5.6043	9.0929	156	162	156	102	137	126	82	81	107	120	157	123	112	144	59	139	159	308
Unigene0001072	14.8556	13.7576	12.1499	14.7599	17.608	11.3402	11.4967	10.3647	10.0275	7.3297	9.01	10.8514	7.1619	7.4067	7.4556	9.8682	8.0807	9.463	1221	1319	1166	1159	1475	892	1004	819	929	597	1100	1182	833	910	733	1222	977	1366
Unigene0001073	1.1538	2.0278	0.9882	2.0531	1.0189	2.4716	1.0317	2.6404	3.8387	3.0855	2.9518	1.0012	1.1415	0.5017	1.5916	1.9912	2.4316	3.1863	20	41	20	34	18	41	19	44	75	53	76	23	28	13	33	52	62	97
Unigene0001074	5.6287	7.1664	6.3958	8.2832	10.7173	7.745	7.0284	2.7245	7.5151	0.2249	0.2251	0.3364	0	0.5965	0.3261	0.2219	0	0	101	150	134	142	196	133	134	47	152	4	6	8	0	16	7	6	0	0
Unigene0001075	24.6229	20.7333	18.9557	20.0778	28.0048	20.453	21.8723	17.5061	17.6311	15.9366	14.4036	21.1193	19.4689	14.4824	20.3341	29.2735	23.2741	35.614	1068	1049	960	832	1238	849	1008	730	862	685	928	1214	1195	939	1055	1913	1485	2713
Unigene0001076	28.2262	23.0246	17.679	23.3969	23.4426	19.4244	19.8035	19.0986	24.6873	25.1458	26.1427	28.7421	24.2175	26.6263	32.1301	24.6388	25.3127	34.8378	495	471	362	392	419	326	369	322	488	437	681	668	601	698	674	651	653	1073
Unigene0001077	10.5	15.8333	7.9	5.5609	8.7631	6.9939	7.9728	5.8742	6.0679	9.4559	11.7016	16.7454	6.0749	5.1073	6.1901	4.7202	5.0335	6.1572	502	883	441	254	427	320	405	270	327	448	831	1061	411	365	354	340	354	517
Unigene0001078	2.6883	3.4382	3.3599	2.3677	2.3374	2.4436	2.6947	2.1824	2.5885	6.021	4.5612	5.3432	3.2356	5.6363	2.8046	3.5831	6.0024	2.8871	246	367	359	207	218	214	262	192	267	546	620	648	419	771	307	494	808	464
Unigene0001079	0.5756	1.2336	1.0352	1.0844	1.1859	0.4811	0.8667	0	0.3064	0.697	0.8525	1.2595	0.7728	0.1925	0.6736	0.9169	0.1174	0.2294	10	25	21	18	21	8	16	0	6	12	22	29	19	5	14	24	3	7
Unigene0001080	1.2989	1.0959	1.1125	1.1438	1.7802	0.9695	1.0091	0.3431	0.4756	0.5826	1.1243	0.8401	0.7285	0.469	0.3103	1.218	0.4345	0.7983	63	62	63	53	88	45	52	16	26	28	81	54	50	34	18	89	31	68
Unigene0001081	0.1444	0.0688	0.0618	0.0504	0.1417	0.2347	0.1283	0.0334	0.1779	0.0162	0.0918	0.1029	0.136	0.0322	0.1542	0.1065	0.0709	0.0685	18	10	9	6	18	28	17	4	25	2	17	17	24	6	23	20	13	15
Unigene0001082	0.2508	0.172	0.3866	0.0525	0.4429	0.6289	0.0944	0.1043	0.4895	0.2025	0.2701	0.3785	0.1418	0.604	0	0.5326	0.341	0.0857	5	4	9	1	9	12	2	2	11	4	8	10	4	18	0	16	10	3
Unigene0001083	1.4116	1.2049	1.3832	1.2904	1.7177	1.2689	1.4852	0.8848	0.9953	1.2316	1.3238	1.5861	1.3024	1.1051	1.0049	1.2683	1.6594	1.5268	229	228	262	200	284	197	256	138	182	198	319	341	299	268	195	310	396	435
Unigene0001084	57.4294	60.9933	66.2177	42.7082	57.2338	56.9954	59.4558	48.2058	49.3253	73.3389	49.6029	55.5015	57.7728	44.1563	53.2522	44.3762	48.4167	52.7043	2290	2837	3083	1627	2326	2175	2519	1848	2217	2898	2938	2933	3260	2632	2540	2666	2840	3691
Unigene0001085	10.1166	9.8355	9.7631	10.4165	12.3357	5.6877	6.9341	5.8143	3.886	13.1493	15.3981	15.5576	5.9186	5.8482	8.8252	8.3447	9.506	12.1778	552	626	622	543	686	297	402	305	239	711	1248	1125	457	477	576	686	763	1167
Unigene0001086	1.5229	1.1255	1.6191	1.2093	3.2976	1.8657	1.3345	0.9832	1.5374	0.8479	0.9546	1.0303	0.5566	0.9837	0.1317	0.4183	0.714	0.7176	29	25	36	22	64	34	27	18	33	16	27	26	15	28	3	12	20	24
Unigene0001087	32.5492	32.9914	31.5218	27.607	40.6409	33.886	34.6399	24.6908	22.4951	31.5754	55.8917	71.3743	38.208	32.0803	48.5089	48.3004	42.8274	50.957	543	642	614	440	691	541	614	396	423	522	1385	1578	902	800	968	1214	1051	1493
Unigene0001088	15.2121	13.6941	17.0865	20.6829	19.6847	26.3596	19.0719	20.67	17.8186	9.2013	13.1444	13.2365	22.9479	29.8249	16.6879	23.9481	16.3721	22.4126	1358	1426	1781	1764	1791	2252	1809	1774	1793	814	1743	1566	2899	3980	1782	3221	2150	3514
Unigene0001089	0.1223	0.891	0.4189	0.8319	1.1397	0.8944	0.1726	0.2544	0.8678	0.4935	0.7408	1.1994	0.864	0.3272	0.6133	0.3246	1.1637	0.9051	2	17	8	13	19	14	3	4	16	8	18	26	20	8	12	8	28	26
Unigene0001090	3440.75	3827.41	4980.74	4266.26	5336.78	4494.09	2231.06	1627.14	2354.49	320.655	276.836	191.532	2114.17	2070.58	899.403	3016.12	1760.92	1669	116900	151685	197585	138479	184798	146124	80539	53148	90168	10796	13971	8624	101647	105159	36552	154390	88008	99590
Unigene0001091	617.392	680.97	757.67	549.865	726.531	648.49	546.653	441.18	411.677	671.916	796.288	1055.74	537.405	431.116	660.499	658.348	543.152	722.276	12460	16031	17854	10602	14944	12525	11722	8560	9365	13438	23871	28237	15348	13006	15945	20018	16125	25601
Unigene0001092	1.0732	1.5028	1.0417	1.3855	2.3166	1.4205	1.2458	1.1907	0.8887	1.2635	1.8545	2.1865	0.3286	1.0291	2.3327	0.7836	0.9971	1.0592	30	49	34	37	66	38	37	32	28	35	77	81	13	43	78	33	41	52
Unigene0001093	2.2881	1.7573	1.8422	2.2892	2.4999	1.9232	2.0923	1.6742	2.0107	7.6696	9.1596	10.8164	6.952	5.9005	7.8383	6.4387	7.1441	7.4221	317	284	298	303	353	255	308	223	314	1053	1885	1986	1363	1222	1299	1344	1456	1806
Unigene0001094	2.3641	2.1693	2.2682	2.0391	2.0611	1.869	1.7552	1.3701	1.3839	1.1683	1.7876	1.946	1.2003	1.2615	1.2925	2.0799	2.1774	2.254	341	365	382	281	303	258	269	190	225	167	383	372	245	272	223	452	462	571
Unigene0001095	1.6697	2.4748	1.4701	1.813	1.4392	1.7447	0.9987	1.1037	1.0798	1.1652	1.2711	1.2599	0.8932	1.0439	1.148	1.0253	1.2835	1.2794	107	185	110	111	94	107	68	68	78	74	121	107	81	100	88	99	121	144
Unigene0001096	20.5794	21.5656	20.3523	19.8526	22.8968	18.1623	15.7622	16.6458	15.188	15.5091	17.2601	17.359	20.2797	17.4831	20.8111	26.7328	24.7937	30.2945	1493	1825	1724	1376	1693	1261	1215	1161	1242	1115	1860	1669	2082	1896	1806	2922	2646	3860
Unigene0001097	5.2964	4.1253	5.3106	10.4116	13.1185	10.3263	9.8481	9.305	10.1426	5.6706	8.3054	6.4577	9.6307	9.1388	8.9636	19.5491	14.402	13.5522	164	149	192	308	414	306	324	277	354	174	382	265	422	423	332	912	656	737
Unigene0001098	63.6662	66.5261	70.6079	63.6526	65.1089	63.6766	51.2207	46.9449	53.9096	44.8439	53.4327	50.0279	50.3463	51.8047	46.3471	55.2871	51.9125	48.4347	5510	6716	7135	5263	5743	5274	4710	3906	5259	3846	6869	5738	6166	6702	4798	7209	6609	7362
Unigene0001099	19.7729	19.9858	18.1158	15.4476	18.2405	16.7915	15.3417	14.7078	13.7863	18.1016	20.2828	21.4312	14.9281	13.9002	15.5076	14.6798	14.781	15.2316	2910	3431	3113	2172	2736	2365	2399	2081	2287	2640	4434	4180	3109	3058	2730	3255	3200	3937
Unigene0001100	1.8594	2.4257	1.8002	2.2848	1.1105	1.8585	1.5218	2.5227	3.0841	0.979	0.6531	0.366	2.9707	1.7306	2.3655	1.8244	2.8029	1.1968	23	35	26	27	14	22	20	30	43	12	12	6	52	32	35	34	51	26
Unigene0001101	10.2122	9.3963	11.2067	9.6278	11.0621	10.3681	8.7252	6.7048	8.9528	6.0662	9.8818	10.7661	6.807	5.4266	6.842	8.1562	7.2868	7.7528	423	454	542	381	467	411	384	267	418	249	608	591	399	336	339	509	444	564
Unigene0001102	10.8405	10.9181	9.6349	9.8233	13.4033	10.2501	9.0469	6.7812	7.64	8.9502	10.9317	13.2936	9.1711	8.3474	9.3921	12.2267	11.9455	11.4555	715	840	742	619	901	647	634	430	568	585	1071	1162	856	823	741	1215	1159	1327
Unigene0001103	5.6533	6.2238	6.9313	4.983	6.5394	6.2181	6.3288	3.7757	6.1768	5.2844	4.2466	5.8822	4.0369	4.4984	5.1241	4.1867	2.9935	6.0311	95	122	136	80	112	100	113	61	117	88	106	131	96	113	103	106	74	178
Unigene0001104	0.1005	0.3878	0.6026	0.3156	0.0986	0.6302	0.2838	0.1046	0.4459	0.1522	0.7444	0.6447	0.3552	0.0672	0.2521	0.4003	0.205	0.372	2	9	14	6	2	12	6	2	10	3	22	17	10	2	6	12	6	13
Unigene0001105	278.155	266.997	205.132	248.819	214.94	215.845	335.295	401.907	352.473	369.526	425.618	481.015	399.921	417.004	390.024	440.32	422.111	443.848	35719	39994	30757	30526	28131	26526	45748	49618	51019	47024	81185	81861	72674	80047	59910	85190	79737	100102
Unigene0001106	0.2458	0.3746	0.1403	0.4859	0.5091	0.0571	0.5654	0.3977	0.3876	0.5511	0.7905	0.4121	0.4438	0.4202	0.1141	0.2719	1.0952	0.8085	9	16	6	17	19	2	22	14	16	20	43	20	23	23	5	15	59	52
Unigene0001107	0.467	0.9008	0.8	0.3055	0.1146	0.549	0.2198	0.4858	0.259	0.4713	0.1965	0.881	0.8663	0.3124	0.7808	1.1237	0.7143	0.2991	8	18	16	5	2	9	4	8	5	8	5	20	21	8	16	29	18	9
Unigene0001108	27.6916	31.3169	22.7921	31.4874	29.2209	32.6612	38.6629	26.5726	22.7248	19.1898	20.0312	16.9469	24.849	32.8001	26.3136	30.0677	31.947	54.3174	2027	2674	1948	2202	2180	2288	3007	1870	1875	1392	2178	1644	2574	3589	2304	3316	3440	6983
Unigene0001109	23.235	25.406	25.6525	22.6192	19.0279	22.7112	27.3743	31.7531	28.5245	38.147	33.6802	32.876	27.0374	26.7273	32.2648	29.0292	24.9163	23.2704	2788	3556	3594	2593	2327	2608	3490	3663	3858	4536	6003	5228	4591	4794	4631	5248	4398	4904
Unigene0001110	0.1176	0	0.3021	0.1846	0	0.0614	0.2767	0	0.2608	0	0.2375	0.0444	0.457	0.826	0.3441	0.1561	0.1599	0.2009	2	0	6	3	0	1	5	0	5	0	6	1	11	21	7	4	4	6
Unigene0001111	18.1851	17.2871	19.5927	16.2863	18.1172	15.2465	14.4416	16.9231	15.2359	20.8264	15.6473	17.7814	16.4244	20.1987	18.0633	13.6127	14.4249	14.1896	845	937	1063	723	858	678	713	756	798	959	1080	1095	1080	1403	1004	953	986	1158
Unigene0001112	47.1938	45.2221	51.9191	24.4947	25.5053	26.9044	15.2731	16.9002	18.3794	9.6992	8.1146	6.402	8.678	10.856	7.0296	7.9605	11.1264	12.5284	11848	13243	15219	5875	6526	6464	4074	4079	5201	2413	3026	2130	3083	4074	2111	3011	4109	5524
Unigene0001113	37.2156	34.8901	34.9687	27.4213	35.4187	28.9995	25.7078	22.4423	24.2717	25.4637	34.2413	33.8333	40.7249	34.0693	37.9975	36.0849	34.4716	39.0123	1699	1858	1864	1196	1648	1267	1247	985	1249	1152	2322	2047	2631	2325	2075	2482	2315	3128
Unigene0001114	6.0709	5.7069	5.2898	3.6679	5.3242	3.5515	2.5922	2.1334	3.0257	2.7793	4.5526	4.7489	3.2217	3.2773	2.9981	3.6872	4.3102	3.5768	518	568	527	299	463	290	235	175	291	235	577	537	389	418	306	474	541	536
Unigene0001115	87.0408	78.5019	72.9246	73.5269	100.365	53.8008	37.5275	35.3977	39.0633	30.2272	34.5377	35.1349	39.8889	32.253	32.5669	42.9163	47.3739	45.4063	7494	7884	7331	6048	8807	4433	3433	2930	3791	2579	4417	4009	4860	4151	3354	5567	6000	6866
Unigene0001116	98.4061	101.137	134.266	96.9008	127.067	128.093	124.949	98.5313	109.847	95.4045	88.7001	80.9687	142.148	103.938	113.566	66.7801	70.7819	96.3114	6955	8338	11080	6543	9153	8664	9383	6695	8751	6682	9312	7584	14217	10981	9601	7111	7359	11955
Unigene0001117	4.4435	4.4147	4.1449	3.9479	4.6808	4.4271	2.6746	3.7441	3.3615	2.1203	2.2725	2.7421	2.7262	3.0993	2.9804	3.6351	3.6529	3.9323	258	299	281	219	277	246	165	209	220	122	196	211	224	269	207	318	312	401
Unigene0001118	19.8745	22.6976	27.3773	26.0156	31.8641	49.3767	15.6967	12.5529	23.0573	11.0562	15.22	16.7793	10.5415	8.1354	9.7793	11.1773	10.6605	7.6892	858	1143	1380	1073	1402	2040	720	521	1122	473	976	960	644	525	505	727	677	583
Unigene0001119	0.2372	0.4829	0.3555	0.5896	0.8726	0.4337	0.3906	0	0.4208	0.5684	0.459	0.2684	0.1676	0.5355	0.1239	0.6297	0.262	0.557	8	19	14	19	30	14	14	0	16	19	23	12	8	27	5	32	13	33
Unigene0001120	61.8739	62.4876	60.0693	69.5284	66.2214	90.7945	129.729	143.225	157.077	45.9998	46.9693	59.8824	44.7339	44.2696	47.2834	41.9296	41.3204	55.9301	10385	12234	11772	11149	11328	14584	23135	23111	29717	7651	11710	13320	10625	11107	9493	10603	10202	16487
Unigene0001121	72.9264	72.9547	67.4741	67.2568	66.4825	69.8419	60.097	51.9038	51.5546	56.6705	70.2799	80.0713	65.249	63.7287	67.2069	77.4455	68.6244	61.4016	1270	1482	1372	1119	1180	1164	1112	869	1012	978	1818	1848	1608	1659	1400	2032	1758	1878
Unigene0001122	0.0638	0.0273	0.0956	0.0667	0.0938	0	0	0.0332	0.0283	0.0965	0.0644	0.0241	0.0676	0.1813	0	0	0.0217	0.0726	4	2	7	4	6	0	0	2	2	6	6	2	6	17	0	0	2	8
Unigene0001123	2.0376	2.1969	2.3875	2.5384	2.7475	2.508	1.9766	1.5473	2.1183	1.9553	2.0282	2.1224	1.8728	1.5387	1.8916	1.9084	1.5806	1.4876	163	205	223	194	224	192	168	119	191	155	241	225	212	184	181	230	186	209
Unigene0001124	21.438	21.2657	18.958	19.978	17.4659	12.7961	17.9776	16.2565	17.5959	22.7795	26.7251	19.3153	19.0114	22.4504	20.4795	15.0293	20.4733	16.0048	4303	4979	4443	3831	3573	2458	3834	3137	3981	4531	7968	5138	5400	6736	4917	4545	6045	5642
Unigene0001125	28.2868	28.594	32.8596	24.9291	34.6616	29.7654	25.8391	27.0508	26.3957	32.4161	36.0761	44.6956	26.6904	29.1776	32.8617	25.6937	20.9024	24.9679	1563	1843	2120	1316	1952	1574	1517	1437	1644	1775	2961	3273	2087	2410	2172	2139	1699	2423
Unigene0001126	46.3219	45.3447	22.147	34.225	37.3767	22.8893	28.9639	23.2852	17.206	59.9527	40.1409	38.5406	26.2397	22.3743	34.0351	28.2274	32.1795	24.4887	867	990	484	612	713	410	576	419	363	1112	1116	956	695	626	762	796	886	805
Unigene0001127	25.3173	30.1153	28.2912	29.9333	32.738	33.6348	35.9612	35.746	32.5118	40.1935	24.5117	21.4054	33.0078	39.2428	34.9637	32.6738	33.2885	36.2466	3419	4744	4461	3862	4506	4347	5160	4641	4949	5379	4917	3831	6308	7922	5648	6648	6613	8597
Unigene0001128	24.1515	38.2953	42.7046	24.6675	24.6529	28.1432	44.2939	39.0182	33.4208	62.7078	45.6881	47.224	49.4348	45.5896	50.4098	37.0233	31.475	25.8381	1363	2521	2814	1330	1418	1520	2656	2117	2126	3507	3830	3532	3948	3846	3403	3148	2613	2561
Unigene0001129	120.906	133.214	130.87	127.069	114.677	119.634	120.56	124.804	125.275	157.521	143.839	138.917	124.991	141.519	128.599	143.356	134.92	130.539	20111	25847	25417	20193	19441	19044	21307	19958	23488	25965	35539	30623	29421	35188	25587	35926	33013	38135
Unigene0001130	6.2058	7.0935	8.9004	4.382	8.8434	6.3816	5.4235	2.459	3.8451	2.7335	3.6142	4.5711	4.4549	2.8335	3.2528	4.2497	4.4865	3.253	126	168	211	85	183	124	117	48	88	55	109	123	128	86	79	130	134	116
Unigene0001131	379.132	391.848	374.089	351.103	321.169	331.855	296.352	284.614	249.168	373.056	381.449	404.445	309.985	319.595	299.262	364.139	340.699	347.074	11323	13651	13045	10018	9776	9485	9404	8172	8388	11041	16922	16008	13101	14268	10691	16385	14968	18205
Unigene0001132	8.4363	9.9314	8.4852	8.317	9.5256	7.8498	8.6155	8.228	8.2284	7.4301	8.5359	9.2402	7.9906	6.5185	7.0111	7.0712	6.8993	6.6002	1187	1630	1394	1118	1366	1057	1288	1113	1305	1036	1784	1723	1591	1371	1180	1499	1428	1631
Unigene0001133	7.9353	8.1245	6.3302	5.9803	12.5909	5.0698	6.4442	5.6599	3.7815	7.5958	12.3634	17.2787	9.6129	6.7342	8.3018	10.0824	12.2067	12.8317	175	209	163	126	283	107	151	120	94	166	405	505	300	222	219	335	396	497
Unigene0001134	0.6489	0.6606	0.2779	0.2547	0.1194	0.2966	0.1527	0.2531	0.3238	0.4093	0.2184	0.3978	0.0287	0.1357	0.1017	0.1884	0.193	0.3002	16	19	8	6	3	7	4	6	9	10	8	13	1	5	3	7	7	13
Unigene0001135	60.8071	63.252	59.7428	50.9092	58.8924	58.8898	56.1999	52.04	49.5597	69.8604	58.7329	59.2401	67.9592	69.9975	55.3822	64.4409	61.7766	64.0553	5891	7148	6758	4712	5815	5460	5785	4847	5412	6707	8452	7606	9317	10137	6418	9406	8804	10899
Unigene0001136	69.862	72.6237	74.7883	58.7668	61.9312	64.0557	63.4271	51.596	54.5506	72.8027	64.6657	68.6457	72.4112	68.6122	74.1322	58.6502	56.627	56.5669	4497	5453	5621	3614	4063	3946	4338	3193	3958	4644	6183	5856	6596	6602	5708	5688	5362	6395
Unigene0001137	0	0.6094	0.174	0.3189	0.4484	0.2122	1.0514	1.0035	0.6757	0.4612	0.2735	0.2682	0	0	0	0	0	0	0	14	4	6	9	4	22	19	15	9	8	7	0	0	0	0	0	0
Unigene0001138	0.1078	0.3696	0.1846	0	0.1058	0.5632	0.2536	0.1121	0.0956	0.1632	0.1451	0.0813	0	0	0	0.2862	0.1832	0.2762	2	8	4	0	2	10	5	2	2	3	4	2	0	0	0	8	5	9
Unigene0001139	17.46	18.6656	14.9593	28.1609	27.6745	19.4778	15.1828	12.119	15.1091	5.2051	7.04	7.9564	3.5455	4.0879	2.9776	6.6158	6.4841	6.928	2603	3246	2604	4011	4205	2779	2405	1737	2539	769	1559	1572	748	911	531	1486	1422	1814
Unigene0001140	16.461	16.1195	15.5962	13.958	15.7665	13.8043	15.1237	12.7769	13.2722	16.0418	13.9456	14.5198	16.7188	16.7737	15.2717	15.4114	16.4538	13.999	1722	1967	1905	1395	1681	1382	1681	1285	1565	1663	2167	2013	2475	2623	1911	2429	2532	2572
Unigene0001141	3.6512	4.7873	4.4147	3.5006	5.0275	7.374	4.3605	4.4361	6.5874	5.5732	1.7351	2.0374	4.705	4.8441	5.0532	3.7675	6.7162	6.3591	119	182	168	109	167	230	151	139	242	180	84	88	217	236	197	185	322	364
Unigene0001142	1.6564	1.6951	1.2849	1.4523	2.1442	2.2382	2.1384	2.237	1.5541	1.6452	1.7048	2.1005	1.2379	1.4968	1.9502	1.9973	2.9358	3.6786	191	228	173	160	252	247	262	248	202	188	292	321	202	258	269	347	498	745
Unigene0001143	172.359	146.219	151.236	151.991	164.91	145.392	153.619	146.189	141.445	96.3992	119.835	141.429	195.286	178.476	182.165	220.94	204.064	173.209	11789	11666	12078	9932	11496	9517	11164	9613	10905	6534	12175	12820	18902	18248	14904	22768	20532	20807
Unigene0001144	2.2964	1.7879	2.0058	3.1612	3.5615	4.7039	2.6172	2.6494	3.5893	1.2938	1.6726	1.5393	1.6993	1.1932	1.1671	2.969	3.3197	2.3588	403	366	411	530	637	790	488	447	710	225	436	358	422	313	245	785	857	727
Unigene0001145	12.3082	12.689	11.4565	12.5517	13.7073	12.0753	13.4464	9.5092	11.0599	14.5369	13.1618	12.6617	17.619	12.0198	17.039	14.7888	20.124	16.8328	311	374	338	303	353	292	361	231	315	364	494	424	630	454	515	563	748	747
Unigene0001146	14.2064	13.4692	11.3654	11.3254	15.1905	8.9662	10.7017	8.849	8.1418	10.437	11.1457	13.7319	10.0196	10.75	10.5799	11.7926	14.1431	12.3214	1548	1712	1446	1179	1687	935	1239	927	1000	1127	1804	1983	1545	1751	1379	1936	2267	2358
Unigene0001147	5.8246	6.0082	5.8401	5.5514	6.7835	5.344	5.3927	4.0882	2.9828	4.3963	8.48	8.5756	6.2576	3.7064	5.2256	8.2976	5.4081	4.9881	123	148	144	112	146	108	121	83	71	92	266	240	187	117	132	264	168	185
Unigene0001148	115.699	133.565	136.502	143.551	132.013	130.255	146.313	159.273	156.259	142.871	100.503	69.9953	101.746	123.807	101.534	99.4516	100.292	114.345	19325	26023	26621	22907	22473	20821	25966	25576	29419	23648	24935	15494	24049	30912	20286	25027	24642	33543
Unigene0001149	236.583	154.962	185.22	52.1475	90.3141	85.9419	73.3041	65.4302	45.3827	41.0582	77.8919	91.407	203.368	118.04	286.144	59.8346	44.1921	41.893	4611	3523	4215	971	1794	1603	1518	1226	997	793	2255	2361	5609	3439	6671	1757	1267	1434
Unigene0001150	10.6533	11.1853	11.7873	10.4649	10.3477	8.0851	7.8236	7.8743	8.6503	7.9227	9.0584	8.0789	8.0008	8.3123	7.3127	8.5091	8.274	9.1805	1593	1951	2058	1495	1577	1157	1243	1132	1458	1174	2012	1601	1693	1858	1308	1917	1820	2411
Unigene0001151	14.0075	13.9152	17.6824	15.2215	12.4193	15.4084	16.8588	18.2345	17.1116	15.3344	13.7908	12.4848	15.1536	19.4682	13.8252	11.2975	12.0846	10.8275	1650	1912	2432	1713	1491	1737	2110	2065	2272	1790	2413	1949	2526	3428	1948	2005	2094	2240
Unigene0001152	0.8927	1.2606	0.5847	0.6046	0.1546	0.3292	0.6425	0.7101	0.792	0.9009	0.495	0.8321	0.6309	0.0351	0.4829	0.8017	0.9996	1.5847	17	28	13	11	3	6	13	13	17	17	14	21	17	1	11	23	28	53
Unigene0001153	5.3524	5.4574	7.405	7.9561	10.379	7.3799	3.8452	3.6237	4.7485	2.397	3.2622	3.6325	3.2899	2.8391	2.4888	3.7628	2.0023	4.1295	169	201	273	240	334	223	129	110	169	75	153	152	147	134	94	179	93	229
Unigene0001154	0.5047	0.0999	0.3658	0.447	0.3048	0.1623	0.3654	0	0.0689	0.8228	0.3398	0.0879	0.1646	0.1299	0.3895	0.2319	0.4751	0.3095	13	3	11	11	8	4	10	0	2	21	13	3	6	5	12	9	18	14
Unigene0001155	20.1382	20.7192	20.3438	17.6461	18.8932	15.3382	19.3067	19.0015	17.8952	25.5781	24.6986	23.2852	23.2774	25.0715	24.1797	22.5147	22.7194	18.6843	3058	3670	3607	2560	2924	2229	3115	2774	3063	3849	5571	4686	5002	5691	4392	5151	5075	4983
Unigene0001156	4.7942	6.576	5.6188	3.3807	6.2389	4.2713	1.5674	2.7296	4.1637	2.3935	2.0045	1.5232	2.318	0.709	1.3501	2.1772	1.6467	1.5229	95	152	130	64	126	81	33	52	93	47	59	40	65	21	32	65	48	53
Unigene0001157	0.7297	0.6506	1.0249	0.5499	0.6301	0.7625	0.6044	1.3966	0.7251	1.2076	1.1004	1.6298	1.2169	1.1521	1.7569	2.5185	1.3691	1.6952	25	26	41	18	22	25	22	46	28	41	56	74	59	59	72	130	69	102
Unigene0001158	0	0	0	0	0	0	0	0	0	0	0	0	1.5409	1.3351	0.6488	1.4473	1.5325	1.0942	0	0	0	0	0	0	0	0	0	0	0	0	59	54	21	59	61	52
Unigene0001159	27.1556	27.0397	25.8816	27.833	30.0489	30.2027	36.9985	38.8296	36.2565	29.3339	33.0274	33.0502	27.9779	26.3961	28.8967	32.3472	28.1842	31.6362	8898	10335	9902	8713	10035	9471	12881	12232	13391	9525	16075	14352	12973	12929	11326	15969	13585	18206
Unigene0001160	31.5887	30.5369	32.1587	50.5686	43.9624	38.0998	30.9841	58.5667	36.7024	41.6763	35.9706	27.936	41.2999	37.8546	36.7837	56.4998	61.2994	66.2548	901	1016	1071	1378	1278	1040	939	1606	1180	1178	1524	1056	1667	1614	1255	2428	2572	3319
Unigene0001161	271.755	287.659	341.784	254.295	323.892	290.487	229.35	176.85	226.913	253.291	295.921	337.705	200.293	177.079	296.852	268.084	175.152	271.383	4047	4997	5943	3618	4916	4140	3629	2532	3809	3738	6546	6665	4221	3942	5288	6015	3837	7098
Unigene0001162	107.42	94.4321	65.1335	64.136	66.7702	66.8655	111.043	120.308	115.966	55.1775	57.2723	70.0435	52.7706	63.3444	45.9033	50.4163	61.4638	73.2184	7037	7216	4982	4014	4458	4192	7729	7577	8563	3582	5573	6081	4892	6203	3597	4976	5923	8424
Unigene0001163	20.5208	22.4786	24.0319	21.1838	19.9836	18.74	20.5052	21.008	20.4668	25.3159	23.0017	19.8635	21.759	24.7951	20.8619	21.0821	19.8144	17.7921	4943	6316	6759	4875	4906	4320	5248	4865	5557	6043	8230	6341	7417	8928	6011	7651	7021	7527
Unigene0001164	110.979	138.685	138.142	75.7895	89.188	80.691	39.4644	32.8008	31.1917	4.6985	5.4677	6.9468	3.9633	7.8047	1.7472	10.0438	7.1756	18.4823	4195	6115	6097	2737	3436	2919	1585	1192	1329	176	307	348	212	441	79	572	399	1227
Unigene0001165	1.7219	1.7893	2.3015	1.0923	2.5087	1.772	1.6452	1.1398	0.9953	0.8425	0.8431	1.0434	0.9218	1.1694	1.3087	0.71	1.3479	0.9804	66	80	103	40	98	65	67	42	43	32	48	53	50	67	60	41	76	66
Unigene0001166	3.0793	3.1891	2.8338	2.5524	4.3443	3.3175	3.2131	2.0192	1.9598	2.3932	3.3477	4.2934	4.2168	3.896	2.7741	4.7223	5.6427	4.9114	322	389	346	255	463	332	357	203	231	248	520	595	624	609	347	744	868	902
Unigene0001167	54.6566	65.4063	53.1252	62.3544	61.1237	64.3692	59.4866	59.3522	64.1788	72.6226	114.236	125.338	84.9109	60.3319	81.9611	96.5265	76.163	75.8694	1023	1428	1161	1115	1166	1153	1183	1068	1354	1347	3176	3109	2249	1688	1835	2722	2097	2494
Unigene0001168	1.3891	0.4122	1.0524	1.5659	1.5727	0.6699	0.5028	0.5002	0.3792	1.2939	0.1798	0.5644	0.2643	0.8935	0.6253	0.6738	0.8717	0.5476	26	9	23	28	30	12	10	9	8	24	5	14	7	25	14	19	24	18
Unigene0001169	10.73	11.7279	11.2345	9.8883	11.6888	8.5782	9.0051	8.0638	8.2495	13.2156	12.2004	11.4962	11.2496	12.2469	11.801	14.1352	12.9449	12.7703	3546	4521	4335	3122	3937	2713	3162	2562	3073	4328	5989	5035	5261	6050	4665	7038	6293	7412
Unigene0001170	0.1115	0.0956	0	0.1167	0.5468	0.1165	0.2623	0.2319	0.1978	0.2249	0.2251	0.2523	0.4726	0.1118	0.2795	0.2219	0.1515	0.2539	2	2	0	2	10	2	5	4	4	4	6	6	12	3	6	6	4	8
Unigene0001171	226.341	97.8016	258.922	573.312	131.603	1382.33	1633.12	2465.71	2754.99	27.1688	18.4766	24.1277	308.142	130.832	133.223	118.708	158.364	50.8148	6944	3500	9275	16804	4115	40586	53235	72726	95271	826	842	981	13378	6000	4889	5487	7147	2738
Unigene0001172	2.6461	2.1195	2.209	2.1822	4.0124	2.7929	1.937	1.9739	2.0511	2.2926	2.7801	2.7227	3.1731	1.654	3.5193	2.7232	3.7157	2.7774	198	185	193	156	306	200	154	142	173	170	309	270	336	185	315	307	409	365
Unigene0001173	8.2248	10.0943	8.1411	6.4992	9.4287	7.7857	6.976	5.6943	6.4084	8.6146	7.5681	6.3287	8.3482	11.9655	9.8817	11.2158	9.9669	15.0264	1265	1811	1462	955	1478	1146	1140	842	1111	1313	1729	1290	1817	2751	1818	2599	2255	4059
Unigene0001174	0.2643	0.4531	0.3961	0.3458	0	0.6213	0.9327	0.2062	0.8206	0.1333	0	0.0499	0	0.0884	0	0.1316	0.3593	0.1129	4	8	7	5	0	9	15	3	14	2	0	1	0	2	0	3	8	3
Unigene0001175	0.052	0.0891	0.3115	0	0.2549	0.0543	0.2934	0.3243	0.0461	0.4195	0.3498	0.2352	0.0734	0.139	0.2606	0.5173	0.2119	0.2958	1	2	7	0	5	1	6	6	1	8	10	6	2	4	6	15	6	10
Unigene0001176	15.5338	14.8508	13.0361	16.1585	15.4265	12.7654	13.8426	13.6807	13.0275	14.0184	14.969	13.1203	14.4396	15.8716	11.9424	12.6646	16.361	16.0692	7900	8810	7741	7851	7996	6213	7480	6689	7468	7065	11308	8843	10392	12066	7265	9704	12240	14353
Unigene0001177	97.9017	105.998	101.023	85.8197	82.957	81.2119	93.0839	98.3674	86.1809	97.0547	86.1051	78.7288	72.2264	89.3247	71.4242	54.2427	63.427	53.2332	7728	9760	9311	6472	6674	6135	7807	7465	7668	7592	10096	8236	8068	10540	6744	6451	7365	7380
Unigene0001178	278.144	294.219	297.224	247.849	268.539	260.902	311.443	313.689	315.479	329.356	309.678	331.794	255.321	267.436	295.947	204.738	191.124	238.194	7311	9021	9122	6224	7194	6563	8698	7927	9347	8579	12091	11558	9497	10508	9305	8108	7390	10996
Unigene0001179	13.3555	17.9185	18.6694	15.6681	14.3108	18.0755	22.2797	24.8187	19.2363	26.1147	15.9465	11.8681	20.6342	26.4985	21.6771	15.5248	16.8941	15.6825	1846	2889	3013	2069	2016	2391	3272	3298	2997	3577	3274	2174	4036	5475	3584	3233	3435	3807
Unigene0001180	5.8668	6.3698	5.9029	4.8036	6.5151	5.1467	4.4458	3.5495	4.3697	3.6471	4.855	7.357	5.2743	3.7111	3.7242	6.9623	4.6396	9.0164	349	442	410	273	395	293	281	203	293	215	429	580	444	330	265	624	406	942
Unigene0001181	46.9589	48.4291	44.135	42.401	40.8803	45.322	51.3862	46.5966	55.8098	45.0367	57.0692	51.5635	51.6756	56.0143	52.2406	47.1468	44.4842	46.6452	2803	3372	3076	2418	2487	2589	3259	2674	3755	2664	5060	4079	4365	4998	3730	4240	3906	4890
Unigene0001182	44.7259	44.1792	39.2886	44.7275	51.8456	40.1296	51.808	51.7051	41.0497	55.0994	42.6459	36.7181	78.8443	74.3462	84.7007	68.0652	64.6496	59.5494	8455	9742	8672	8078	9989	7260	10406	9397	8747	10322	11975	9199	21092	21009	19153	19386	17978	19771
Unigene0001183	0.4904	0.5606	0.9334	0.4563	0.6416	0.5125	0.0513	0	0.7252	0.7149	0.4402	0.2467	0.7702	0.5104	0.2733	0.2532	0.9261	0.4964	9	12	20	8	12	9	1	0	15	13	12	6	20	14	6	7	25	16
Unigene0001184	4.1698	2.7081	1.8938	2.513	3.3474	1.7164	2.3785	1.6429	1.5694	2.8052	1.8715	2.6697	1.7412	1.5215	2.4296	2.2225	4.1231	2.5181	66	50	35	38	54	26	40	25	28	44	44	56	39	36	46	53	96	70
Unigene0001185	14.5876	15.4131	16.1718	19.7566	19.2316	16.2642	15.3253	14.4648	15.53	14.9147	16.6752	15.4939	13.5893	16.5452	14.6033	14.7937	14.8296	14.1748	1970	2428	2550	2549	2647	2102	2199	1878	2364	1996	3345	2773	2597	3340	2359	3010	2946	3362
Unigene0001186	8.6377	9.7017	10.4733	9.5305	10.9411	10.4254	9.8834	10.1779	9.5252	10.4362	8.0429	8.0864	11.1182	10.878	9.3389	8.6007	9.7759	12.0395	2605	3413	3688	2746	3363	3009	3167	2951	3238	3119	3603	3232	4745	4904	3369	3908	4337	6377
Unigene0001187	33.6085	31.244	21.4083	17.4376	20.592	16.9692	11.4837	9.3493	13.9323	12.3127	22.4602	20.2266	9.6962	9.2082	8.7363	20.2703	21.4596	9.3455	2322	2518	1727	1151	1450	1122	843	621	1085	843	2305	1852	948	951	722	2110	2181	1134
Unigene0001188	148.025	139.712	155.05	152.332	161.335	158.387	114.31	105.916	144.287	124.774	159.173	181.813	148.396	133.351	157.539	155.871	133.703	153.437	4457	4907	5451	4382	4951	4564	3657	3066	4897	3723	7119	7255	6323	6002	5674	7071	5922	8114
Unigene0001189	2.08	4.1294	3.7035	3.7814	5.5854	5.1476	9.479	24.9943	4.7589	21.2655	4.3114	12.5558	1.8953	0.9887	0.5491	0.1453	2.307	4.0516	38	88	79	66	104	90	184	439	98	385	117	304	49	27	12	4	62	130
Unigene0001190	59.007	60.3302	53.7231	56.6419	54.77	50.9928	54.2397	51.6363	54.0752	45.8926	56.2166	60.7767	56.0899	51.6983	53.4294	63.8825	56.0619	56.8294	5186	6185	5513	4756	4906	4289	5065	4363	5357	3997	7339	7079	6976	6792	5617	8459	7248	8772
Unigene0001191	7.3483	8.5759	5.4473	6.5281	7.9976	9.0334	12.3791	10.2769	6.9027	10.4063	7.7323	7.5949	9.8618	7.9314	8.1565	9.3038	8.9833	7.3484	119	162	103	101	132	140	213	160	126	167	186	163	226	192	158	227	214	209
Unigene0001192	3.7234	3.2124	1.7116	1.4693	2.171	2.2747	1.6346	1.5838	2.1002	2.2808	2.9551	3.5276	0.8322	0.756	1.2431	1.1054	0.8087	0.8399	313	315	168	118	186	183	146	128	199	190	369	393	99	95	125	140	100	124
Unigene0001193	3.9022	4.1533	3.9474	4.5007	6.9929	3.5698	3.5895	2.1903	2.7434	2.1992	2.3396	3.5667	1.5609	0.857	1.5019	2.5021	2.0621	3.991	265	329	313	292	484	232	259	143	210	148	236	321	150	87	122	256	206	476
Unigene0001194	56.4638	53.6298	54.2529	64.7244	63.5565	53.4421	57.9341	58.8562	55.2977	83.4643	75.764	59.718	72.4156	75.3844	80.5197	79.3974	75.8683	89.927	4225	4681	4740	4627	4847	3827	4606	4234	4664	6189	8421	5922	7668	8432	7207	8951	8351	11818
Unigene0001195	34.279	33.2191	32.4778	34.5491	37.7662	28.3657	29.8252	28.388	26.5628	23.0563	22.4977	20.9883	28.4588	33.1703	21.0223	28.1455	31.5685	33.7452	5176	5851	5726	4984	5812	4099	4785	4121	4521	3450	5046	4200	6081	7487	3797	6403	7012	8949
Unigene0001196	51.3496	51.6717	50.8612	36.1417	44.698	43.5986	33.509	30.0349	30.9231	31.1186	33.0596	40.2976	37.0788	31.9446	33.28	38.672	38.5917	39.6129	1099	1290	1271	739	975	893	762	618	746	660	1051	1143	1123	1022	852	1247	1215	1489
Unigene0001197	17.4722	19.1205	19.9424	16.1109	16.386	17.8363	16.1363	15.6523	15.843	14.3132	14.4901	14.3294	16.6086	16.7442	17.2293	12.4653	12.5903	12.5417	2083	2659	2776	1835	1991	2035	2044	1794	2129	1691	2566	2264	2802	2984	2457	2239	2208	2626
Unigene0001198	0	0	0	0	0	0	0	0	0	0	0	0	0.9586	0.4004	1.034	0.3707	1.0578	0.886	0	0	0	0	0	0	0	0	0	0	0	0	34	15	31	14	39	39
Unigene0001199	1.6533	2.2985	1.5691	3.2273	2.7621	1.0739	2.229	1.5803	1.8632	1.0371	1.3537	1.6522	3.0314	3.1089	1.1581	2.0761	2.7339	3.8164	37	60	41	69	63	23	53	34	47	23	45	49	96	104	31	70	90	150
Unigene0001200	6.8398	6.5362	6.8133	6.4023	8.8759	6.5835	8.6294	5.1255	7.4818	5.5291	7.5672	8.463	5.0413	4.0344	4.6626	7.6233	7.8828	6.7002	558	622	649	499	738	514	748	402	688	447	917	915	582	492	455	937	946	960
Unigene0001201	10.5423	11.1987	10.7155	13.0135	14.7106	13.4851	11.8126	11.7713	13.3711	11.6187	13.0544	11.7588	13.7027	11.9884	13.0608	16.5476	14.4403	12.9844	803	995	953	947	1142	983	956	862	1148	877	1477	1187	1477	1365	1190	1899	1618	1737
Unigene0001202	85.973	107.039	103.107	96.6312	105.007	125.811	109.609	95.9899	105.708	103.457	86.3851	92.474	112.11	125.629	120.609	130	97.3001	110.104	12233	17766	17130	13136	15228	17132	16571	13131	16954	14588	18258	17438	22574	26721	20528	27869	20366	27515
Unigene0001203	15.6079	15.0704	15.1395	13.9665	16.9126	12.7595	11.9449	8.7698	8.7663	10.7521	12.6025	18.9442	7.967	8.3432	9.2754	11.6841	10.6213	13.0474	1916	2158	2170	1638	2116	1499	1558	1035	1213	1308	2298	3082	1384	1531	1362	2161	1918	2813
Unigene0001204	6.7821	8.6047	5.5754	8.2148	7.834	5.5817	13.9298	17.0936	6.6508	34.0364	20.6915	17.7659	46.0029	36.0082	66.5781	28.3641	18.3725	36.0268	598	885	574	692	704	471	1305	1449	661	2974	2710	2076	5740	4746	7022	3768	2383	5579
Unigene0001205	59.3372	57.0445	54.1395	48.83	54.3026	51.8602	52.2248	51.2778	42.4139	77.1606	61.2059	62.314	90.6799	81.2285	122.031	89.233	79.4354	76.0791	4102	4600	4370	3225	3826	3431	3836	3408	3305	5286	6285	5709	8871	8394	10091	9294	8078	9237
Unigene0001206	4.311	3.7682	3.2306	2.411	3.5663	2.44	1.3922	1.7914	1.2936	2.0258	2.7742	2.5832	2.24	1.6894	1.5811	1.62	1.7023	2.2741	408	416	357	218	344	221	140	163	138	190	390	324	300	239	179	231	237	378
Unigene0001207	0.5002	0.6003	0.5426	0.2094	0.5889	1.115	0.6905	0.4856	0.4734	0.2692	0.6735	1.082	0.4949	0.1338	0.1394	0.3984	0.6801	0.9304	15	21	19	6	18	32	22	14	16	8	30	43	21	6	5	18	30	49
Unigene0001208	7.31	8.4157	8.9142	7.8796	7.5237	9.0131	9.6421	10.1137	9.5655	8.7984	7.18	7.6364	8.3123	9.5512	8.4475	7.6162	8.5044	6.8837	939	1261	1337	967	985	1108	1316	1249	1385	1120	1370	1300	1511	1834	1298	1474	1607	1553
Unigene0001209	0.233	0.1498	0	0.061	0.1714	0.0913	0.1644	0.1212	0	0.0294	0.0784	0.0439	0	0	0	0.0387	0.0396	0.0995	8	6	0	2	6	3	6	4	0	1	4	2	0	0	0	2	2	6
Unigene0001210	4.895	4.7209	6.6378	4.9101	6.2036	5.3279	5.4708	6.2583	4.4331	5.4541	5.0804	6.2329	0	0	0	0	0	0	48	54	76	46	62	50	57	59	49	53	74	81	0	0	0	0	0	0
Unigene0001211	117.216	121.283	134.194	140.387	112.124	129.238	103.944	106.2	123.951	95.6978	94.6761	74.9342	110.911	130.995	101.537	102.76	97.187	102.146	11003	13280	14708	12590	10727	11610	10367	9584	13115	8902	13201	9322	14733	18381	11401	14533	13420	16840
Unigene0001212	0	0	0.0603	0	0	0	0	0.0732	0	2.5227	4.5749	3.4804	4.1801	3.439	4.4742	5.4219	7.0132	4.9519	0	0	2	0	0	0	0	2	0	71	193	131	168	146	152	232	293	247
Unigene0001213	2.3067	1.7618	1.5086	2.0413	1.9752	2.8485	2.8223	1.8322	3.0882	0.9522	1.9341	1.8513	0.8447	0.8136	0.9116	2.2409	1.5253	1.0746	110	98	84	93	96	130	143	84	166	45	137	117	57	58	52	161	107	90
Unigene0001214	615.011	786.216	828.277	975.604	822.45	1409.43	873.582	886.195	1145.1	760.353	737.359	1061.93	677.141	607.878	647.774	438.692	438.985	607.11	16641	24815	26168	25220	22681	36497	25115	23053	34925	20388	29636	38080	25928	24587	20966	17884	17473	28851
Unigene0001215	31.9385	33.9179	31.4276	29.5577	29.2627	24.3789	36.0998	35.3415	25.4879	66.8968	69.8675	72.8682	36.5753	43.0855	56.4308	39.3401	34.8259	50.7508	846	1048	972	748	790	618	1016	900	761	1756	2749	2558	1371	1706	1788	1570	1357	2361
Unigene0001216	2.7267	3.0325	2.6193	2.6226	3.3261	1.3476	1.7686	1.1498	1.1768	3.5695	4.217	5.9221	1.8227	2.1445	4.2509	4.9891	2.9306	2.4337	74	96	83	68	92	35	51	30	36	96	170	213	70	87	138	204	117	116
Unigene0001217	103.9	102.585	82.0466	84.0576	115.913	61.2441	123.024	79.124	72.9597	171.928	278.49	396.318	141.645	127.153	171.057	167.668	197.306	263.793	3065	3530	2826	2369	3485	1729	3856	2244	2426	5026	12203	15494	5913	5607	6036	7452	8562	13667
Unigene0001218	90.3569	101.145	103.689	98.415	118.718	98.3984	85.3143	74.1989	81.3211	87.6996	109.073	143.18	78.0117	62.729	90.9552	95.0549	76.5026	107.959	2489	3250	3335	2590	3333	2594	2497	1965	2525	2394	4463	5227	3041	2583	2997	3945	3100	5223
Unigene0001219	3.5778	3.3278	2.9841	3.8917	4.0381	3.7629	2.707	3.0161	2.4687	1.9114	2.6605	2.6291	1.9334	2.2214	2.385	2.8869	3.3224	2.4632	153	166	149	159	176	154	123	124	119	81	169	149	117	142	122	186	209	185
Unigene0001220	1.9424	2.1919	0.9506	1.6908	2.0225	1.5015	1.1659	0.9793	1.1693	1.09	1.2943	1.9965	1.3306	1.1801	1.1764	2.5324	2.3781	2.2345	196	258	112	163	208	145	125	95	133	109	194	267	190	178	142	385	353	396
Unigene0001221	2.7021	2.5719	1.6676	2.2668	2.7876	1.8684	1.5146	1.7153	1.745	1.7844	1.8057	1.799	2.2323	1.6747	1.9267	1.9517	2.3636	1.5951	136	151	98	109	143	90	81	83	99	89	135	120	159	126	116	148	175	141
Unigene0001222	8.2595	9.004	9.0528	14.6433	15.4082	6.1985	3.44	3.1376	3.6377	1.9501	2.8622	1.9908	1.425	1.8212	1.3697	1.634	2.1477	1.4639	983	1250	1258	1665	1869	706	435	359	488	230	506	314	240	324	195	293	376	306
Unigene0001223	5.5732	5.1085	3.8602	4.229	5.9065	4.1581	3.0478	3.2733	3.0711	1.8644	2.8704	3.4776	1.5638	1.7181	1.3579	2.1224	1.9668	2.26	549	587	444	398	593	392	319	310	341	182	420	454	218	253	160	315	285	391
Unigene0001224	15.428	16.143	16.6732	17.4499	14.8777	17.2745	18.352	18.9273	17.0271	21.216	15.3944	14.2823	19.8283	23.3815	18.1121	16.1898	18.9208	18.6059	4430	5407	5590	4787	4354	4747	5599	5225	5511	6037	6566	5435	8057	10036	6221	7004	7992	9383
Unigene0001225	70.0731	67.6285	77.8992	83.988	66.6723	88.3921	98.7881	95.2171	101.394	74.328	63.7201	54.5025	66.8589	73.5693	80.5028	70.3955	63.6962	77.7975	1916	2157	2487	2194	1858	2313	2870	2503	3125	2014	2588	1975	2587	3007	2633	2900	2562	3736
Unigene0001226	19.82	21.4684	15.2827	16.1356	16.5081	8.5865	15.4443	13.1549	9.1323	26.5276	27.7877	26.0746	18.2121	19.657	22.9868	17.8241	17.7851	19.0593	1575	1990	1418	1225	1337	653	1304	1005	818	2089	3280	2746	2048	2335	2185	2134	2079	2660
Unigene0001227	63.2467	73.8635	90.5661	61.9298	61.0395	67.8587	80.8546	82.5677	72.7904	130.401	130.674	150.441	98.7251	108.558	101.077	92.2908	91.3241	82.478	2015	2745	3369	1885	1982	2069	2737	2529	2614	4117	6184	6352	4451	5170	3852	4430	4280	4615
Unigene0001228	24.4366	27.782	29.4353	29.7952	28.514	46.3461	43.8712	41.853	39.5047	30.8461	14.8827	13.8259	20.4867	17.4021	20.3411	11.3012	10.3601	13.8739	1395	1850	1962	1625	1659	2532	2661	2297	2542	1745	1262	1046	1655	1485	1389	972	870	1391
Unigene0001229	312.605	333.793	333.546	305.057	307.453	294.107	266.315	217.011	224.073	314.514	353.53	472.617	213.978	211.87	269.53	277.389	253.277	252.328	10430	12991	12994	9724	10455	9391	9441	6961	8427	10399	17521	20898	10103	10567	10757	13944	12431	14786
Unigene0001230	2.889	3.0697	2.4394	2.2999	3.3935	2.6361	2.068	1.6083	2.1298	2.5458	2.8763	2.272	1.869	0.8166	2.041	1.9445	2.7108	3.9154	71	88	70	54	85	62	54	38	59	62	105	74	65	30	60	72	98	169
Unigene0001231	174.332	158.237	181.952	146.097	137.033	171.499	128.306	145.461	176.915	172.724	161.722	151.214	177.95	202.191	247.471	133.591	127.533	109.873	12385	13113	15093	9916	9922	11660	9685	9935	14167	12160	17066	14237	17890	21472	21030	14299	13328	13709
Unigene0001232	0.0788	0.0563	0.135	0.055	0.0773	0.0823	0.0309	0.1503	0.0583	0.0133	0.1061	0.0694	0.0557	0.0439	0.0329	0.061	0.0937	0.2991	12	10	24	8	12	12	5	22	10	2	24	14	12	10	6	14	21	80
Unigene0001233	136.509	120.649	132.616	131.546	124.187	134.857	105.641	104.228	116.631	94.2858	92.9744	86.558	82.8374	88.6309	83.4911	94.5544	85.2653	80.1929	12664	13056	14365	11659	11742	11973	10413	9296	12196	8668	12812	10642	10875	12291	9265	13216	11636	13066
Unigene0001234	68.2391	67.545	70.597	67.121	69.0931	62.128	77.8126	73.2255	67.035	76.5186	72.0251	78.6169	69.4691	68.3099	78.6254	64.9354	60.2298	65.1081	3318	3831	4008	3118	3424	2891	4020	3423	3674	3687	5202	5066	4780	4965	4573	4757	4308	5560
Unigene0001235	227.21	204.424	173.093	375.315	317.367	273.523	186.066	210.88	168.528	274.565	171.516	158.237	219.19	212.481	188.137	326.475	362.569	675.944	8607	9033	7656	13583	12253	9916	7489	7680	7196	10307	9651	7944	11750	12032	8525	18633	20204	44971
Unigene0001236	443.809	453.55	466.149	472.873	411.908	416.219	419.968	397.604	401.207	542.912	443.543	374.517	482.785	580.504	445.399	457.164	510.523	471.37	45091	53752	55299	45900	42653	40470	45336	38837	45947	54662	66938	50428	69413	88164	54130	69980	76301	84111
Unigene0001237	46.8416	39.2515	43.2456	56.3096	42.6172	64.5638	59.5368	64.4784	71.3634	32.2179	42.9094	40.9009	105.961	92.2915	94.8099	84.7382	67.8633	61.6454	7233	7070	7797	8307	6707	9541	9768	9572	12421	4930	9842	8370	23154	21303	17512	19714	15415	16718
Unigene0001238	6.4521	5.8151	4.2377	4.6397	5.3235	3.2572	3.746	3.3251	2.8769	3.285	3.977	4.1604	3.3426	3.0046	4.0069	3.6512	4.8504	5.6036	1540	1619	1181	1058	1295	744	950	763	774	777	1410	1316	1129	1072	1144	1313	1703	2349
Unigene0001239	39.0909	39.2453	41.2109	37.2325	37.6032	34.8756	34.9009	32.4769	35.3047	29.7315	32.9238	37.3549	38.5094	30.9432	34.982	32.4185	35.9761	28.8477	1888	2211	2324	1718	1851	1612	1791	1508	1922	1423	2362	2391	2632	2234	2021	2359	2556	2447
Unigene0001240	16.8821	16.1687	17.1197	18.1153	19.3984	17.8687	13.7414	12.8765	15.0742	10.5571	16.7988	15.9713	17.0585	14.2896	15.8991	22.3137	22.1442	14.7122	1391	1554	1647	1426	1629	1409	1203	1020	1400	862	2056	1744	1989	1760	1567	2770	2684	2129
Unigene0001241	47.2312	40.5948	41.2535	41.7326	41.5906	35.7241	29.7266	31.8913	35.7602	31.6269	39.7667	42.5701	36.8066	43.211	36.9525	50.2775	44.8447	44.5785	3882	3892	3959	3277	3484	2810	2596	2520	3313	2576	4855	4637	4281	5309	3633	6226	5422	6435
Unigene0001242	2.2649	2.2827	2.9096	3.1715	3.9039	4.4773	1.8436	1.4644	1.6835	1.2354	1.9368	1.7552	1.7086	1.4742	1.2793	2.0721	1.8101	2.2655	74	87	111	99	130	140	64	46	62	40	94	76	79	72	50	102	87	130
Unigene0001243	32.2279	33.4664	33.2813	36.4683	31.689	32.4448	38.4645	38.6801	35.0897	48.6323	44.3125	36.4022	42.9111	54.1506	43.8394	37.4928	38.0235	37.6806	3256	3944	3926	3520	3263	3137	4129	3757	3996	4869	6650	4874	6135	8178	5298	5707	5651	6686
Unigene0001244	5.5281	5.6266	5.5896	6.0393	5.6199	5.2602	5.1583	4.635	5.4591	7.0048	6.2899	6.4829	6.6394	6.6404	6.506	5.4514	6.58	5.6728	1052	1249	1242	1098	1090	958	1043	848	1171	1321	1778	1635	1788	1889	1481	1563	1842	1896
Unigene0001245	11.5729	10.9525	10.2668	11.8095	15.9742	7.1949	4.7238	5.0912	2.9808	7.7855	10.5556	12.8952	4.2795	5.522	5.2362	6.9654	4.9346	10.2737	558	616	578	544	785	332	242	236	162	372	756	824	292	398	302	506	350	870
Unigene0001246	7.1158	8.2571	7.4611	8.7256	11.4951	8.2006	7.8811	6.1907	6.746	16.3506	16.8742	16.0513	13.3472	14.2557	16.8732	16.1628	15.0097	18.569	379	513	464	444	624	418	446	317	405	863	1335	1133	1006	1135	1075	1297	1176	1737
Unigene0001247	0.5378	0.2766	0.0461	0.2533	0.1583	0.1967	0.4049	0.0559	0.0477	0	0.3439	0.2232	0.19	0.2878	0.045	0.2142	0.1645	0.2909	20	12	2	9	6	7	16	2	2	0	19	11	10	16	2	12	9	19
Unigene0001248	0.3769	0.7756	0.0646	1.4993	2.2191	1.1816	0.8869	0.7057	0.4013	1.2172	2.9183	3.1003	3.2231	2.5469	4.2227	4.9037	2.8699	3.9491	10	24	2	38	60	30	25	18	12	32	115	109	121	101	134	196	112	184
Unigene0001249	3.3248	3.3031	3.6786	2.7708	4.6425	3.2161	2.7725	2.5146	2.6032	2.2483	1.7087	1.8371	2.7106	2.5161	2.7315	2.9118	2.791	2.4979	579	671	748	461	824	536	513	421	511	388	442	424	668	655	569	764	715	764
Unigene0001250	17.2217	17.7115	16.081	15.8354	21.2391	16.1832	13.7322	11.2269	12.1485	10.6805	10.7888	13.7393	10.6063	12.3209	8.6234	13.2959	15.508	14.3851	576	691	628	506	724	518	488	361	458	354	536	609	502	616	345	670	763	845
Unigene0001251	1.1821	0.7188	1.0124	1.1798	1.0115	1.0054	0.9056	1.0294	0.9756	0.4161	0.6755	0.7986	0.3205	0.3862	0.5516	0.7572	0.4579	0.2817	86	61	86	82	75	70	70	72	80	30	73	77	33	42	48	83	49	36
Unigene0001252	4.5014	4.8351	5.7143	4.3143	4.405	5.3853	4.0747	3.325	3.8409	2.5076	3.3977	2.9535	4.1951	2.8526	2.8558	6.0581	8.1319	3.6976	759	951	1125	695	757	869	730	539	730	419	851	660	1001	719	576	1539	2017	1095
Unigene0001253	39.0467	41.8401	43.3199	35.3077	48.2393	50.9492	51.209	41.544	49.5268	34.941	41.3873	49.7063	37.8669	29.5832	31.8571	31.7005	37.0351	38.4591	3365	4206	4359	2907	4237	4202	4689	3442	4811	2984	5298	5677	4618	3811	3284	4116	4695	5821
Unigene0001254	3.663	3.7526	3.5927	3.3886	4.8317	3.9863	4.1198	3.3041	3.9508	4.5245	5.2184	4.3695	4.6291	4.7381	3.5959	4.5194	3.6059	4.6386	241	288	276	213	324	251	288	209	293	295	510	381	431	466	283	448	349	536
Unigene0001255	2.2969	2.8552	2.754	2.4042	3.3805	1.8801	1.7654	2.1104	2.649	1.8929	1.8556	2.282	1.5149	1.1012	1.8882	1.677	1.9778	2.4194	60	87	84	60	90	47	49	53	78	49	72	79	56	43	59	66	76	111
Unigene0001256	3.3715	4.2088	3.6854	4.3184	4.1786	5.3154	3.6881	3.1685	3.8701	3.3873	2.4191	2.9457	3.3648	3.3634	3.8199	3.2193	3.5284	3.2753	228	332	291	279	288	344	265	206	295	227	243	264	322	340	309	328	351	389
Unigene0001257	27.9813	29.7113	29.0749	27.9055	29.0377	28.2099	29.965	35.5328	29.2683	36.7983	28.4951	27.1948	25.2866	30.0354	26.0236	20.8435	24.8378	27.2248	3156	3909	3829	3007	3338	3045	3591	3853	3721	4113	4774	4065	4036	5064	3511	3542	4121	5393
Unigene0001258	1.7757	2.1796	2.5231	1.4784	2.455	3.5843	2.3169	3.61	4.6543	0.3665	0.5434	0.7004	0.9981	0.5669	1.3495	1.6071	1.1248	1.034	44	63	73	35	62	85	61	86	130	9	20	23	35	21	40	60	41	45
Unigene0001259	0.1191	0.4425	0.17	0.3325	0.2727	0.1659	0.2989	0.1652	0.5284	0.4808	0.6148	1.7975	0.5331	0.1328	0.1992	0.2372	0.4318	0.7008	3	13	5	8	7	4	8	4	15	12	23	60	19	5	6	9	16	31
Unigene0001260	1.1579	2.432	1.0661	2.5149	2.7551	1.8149	1.0353	1.3249	2.1829	2.8043	2.2996	2.5775	1.4933	1.0651	1.5004	1.7869	2.1056	1.879	40	98	43	83	97	60	38	44	85	96	118	118	73	55	62	93	107	114
Unigene0001261	25.2171	25.3056	25.4779	19.4525	31.0405	22.6786	23.4244	22.3362	18.6286	30.8641	31.798	42.2922	31.4282	25.9303	40.255	25.8469	21.2495	33.0068	1536	1798	1812	1132	1927	1322	1516	1308	1279	1863	2877	3414	2709	2361	2933	2372	1904	3531
Unigene0001262	21.9966	23.1773	23.7278	23.431	23.6996	21.1406	22.3161	20.5266	21.1174	26.075	22.3648	20.4095	21.469	25.1863	23.0982	22.5964	23.1149	24.4703	5260	6465	6625	5353	5776	4838	5670	4719	5692	6179	7944	6468	7265	9003	6607	8141	8131	10277
Unigene0001263	7.3075	6.6344	6.2585	5.4089	7.4385	5.0356	5.0196	3.8393	4.3784	2.2934	4.1545	4.4374	2.2859	2.1307	1.6503	3.4078	3.6369	4.6803	881	933	881	623	914	581	643	445	595	274	744	709	390	384	238	619	645	991
Unigene0001264	1.0636	0.5914	0.4185	0.0602	0.6487	0.3004	0	0.0598	0.102	0.6091	1.2191	1.6267	0	0.0385	0.0961	0.0191	0	0.0164	37	24	17	2	23	10	0	2	4	21	63	75	0	2	4	1	0	1
Unigene0001265	7.6396	7.2259	5.39	6.4416	7.281	5.5713	6.6846	6.484	5.601	9.3086	8.5764	11.5391	6.4061	6.1577	7.0631	7.628	7.9749	10.7727	1152	1271	949	928	1119	804	1071	940	952	1391	1921	2306	1367	1388	1274	1733	1769	2853
Unigene0001266	0.9149	1.1765	1.1397	0.6964	1.6321	1.4339	0.4697	0.5623	0.8854	0.3777	0.6439	0.6589	0.1469	0.5842	0.0348	0.6072	0.311	0.8524	22	33	32	16	40	33	12	13	24	9	23	21	5	21	1	22	11	36
Unigene0001267	9.9588	8.7537	6.486	7.4074	9.1861	6.0103	6.0464	4.4965	5.7812	6.4344	8.2377	10.2086	7.0714	5.567	6.4516	6.5914	6.9414	9.0138	2488	2551	1892	1768	2339	1437	1605	1080	1628	1593	3057	3380	2500	2079	1928	2481	2551	3955
Unigene0001268	0	0	0	0	0	0	0	0	0	0	0	0	3.5265	2.6205	2.3327	2.3151	3.1007	3.3915	0	0	0	0	0	0	0	0	0	0	0	0	93	73	52	65	85	111
Unigene0001269	46.3168	47.8828	47.5011	39.5725	44.149	41.1658	44.3514	36.4505	34.9727	79.2632	79.2869	70.8941	60.7596	67.7278	75.5606	64.4703	61.8748	59.1349	1894	2284	2268	1546	1840	1611	1927	1433	1612	3212	4816	3842	3516	4140	3696	3972	3722	4247
Unigene0001270	0.1333	0.8001	0.7232	0.2791	1.657	0.9288	1.3385	1.7104	1.5377	0.583	0.2992	0.1677	0.1884	0.5054	0	0.5015	0.1208	0.1012	3	21	19	6	38	20	32	37	39	13	10	5	6	17	0	17	4	4
Unigene0001271	23.657	22.239	19.3248	17.9363	21.562	17.2675	17.1779	15.942	16.3394	26.9763	23.6561	23.8066	51.7343	46.3328	71.9618	52.7149	37.0736	30.906	3138	3441	2993	2273	2915	2192	2421	2033	2443	3546	4661	4185	9711	9187	11418	10535	7234	7200
Unigene0001272	11.9981	11.1798	9.6312	9.824	12.1097	6.9763	6.3241	4.1376	5.4557	8.3971	14.8012	14.3263	5.7663	5.9551	6.0308	9.6904	10.3269	10.5778	1116	1213	1046	873	1148	621	625	370	572	774	2045	1766	759	828	671	1358	1413	1728
Unigene0001273	0.9305	0.8446	0.8438	1.6042	0.7519	0.5148	0.3091	0.3416	0.777	0.939	0.5527	0.4956	0.5415	0.2197	0.0915	0.4723	0.5954	0.4363	17	18	18	28	14	9	6	6	16	17	15	12	14	6	2	13	16	14
Unigene0001274	21.9763	20.5957	19.1402	22.4796	20.39	16.6061	17.5179	15.9402	16.6228	15.6047	16.2647	13.9085	19.4599	20.3881	16.4463	13.5038	15.7058	12.0614	5848	6393	5947	5715	5530	4229	4953	4078	4986	4115	6429	4905	7328	8110	5235	5414	6148	5637
Unigene0001275	5.4665	5.9903	7.2097	5.4696	6.6491	6.7821	9.652	7.3308	7.5752	2.4162	4.2074	4.4089	2.7562	2.9014	2.2787	3.3684	3.1735	3.4212	363	464	559	347	450	431	681	468	567	159	415	388	259	288	181	337	310	399
Unigene0001276	0.6248	0.9225	0.6541	2.1801	1.4645	1.2333	0.5881	0.7582	1.5706	0.1051	0.0467	0.0524	0.0245	0.1393	0.2612	0.2995	0.1652	0.0395	18	31	22	60	43	34	18	21	51	3	2	2	1	6	9	13	7	2
Unigene0001277	0.6543	0.8668	0.3158	0.9339	1.1205	1.2679	0.6941	0.5568	0.8971	0.5642	1.0331	0.763	0.6557	0.8435	0.9348	0.6948	0.5661	1.016	55	85	31	75	96	102	62	45	85	47	129	85	78	106	94	88	70	150
Unigene0001278	23.5451	29.3769	30.9893	37.5264	31.3807	39.5414	29.6505	34.9153	38.8348	23.0158	25.4013	23.8272	21.1688	21.7901	21.1006	25.3856	24.4221	23.0359	639	930	982	973	868	1027	855	911	1188	619	1024	857	813	884	685	1038	975	1098
Unigene0001279	2.4176	2.6681	2.4309	1.2923	2.3097	1.2983	1.147	0.9208	0.8981	1.9909	2.8596	3.4777	1.2764	1.5775	1.6461	2.7271	2.5853	1.8874	609	784	715	311	593	313	307	223	255	497	1070	1161	455	594	496	1035	958	835
Unigene0001280	3.1982	3.7538	3.1619	3.3251	5.6652	3.454	3.1919	2.121	2.5136	3.3573	5.4477	6.2355	3.61	2.3836	2.889	5.1858	4.4796	4.5708	149	204	172	148	269	154	158	95	132	155	377	385	238	166	161	364	307	374
Unigene0001281	35.1344	35.61	39.4294	39.1909	55.4169	48.0458	35.1307	23.8234	39.4105	16.6502	22.7598	17.8481	38.5668	25.3179	35.4975	46.7927	41.2973	51.7039	609	720	798	649	979	797	647	397	770	286	586	410	946	656	736	1222	1053	1574
Unigene0001282	15.815	18.161	18.7286	12.9518	17.7682	17.4435	19.8461	18.6333	18.4693	26.6477	25.533	24.806	37.6665	34.9069	44.3976	40.141	33.9785	37.7423	648	868	896	507	742	684	864	734	853	1082	1554	1347	2184	2138	2176	2478	2048	2716
Unigene0001283	66.9244	50.5052	30.8626	47.8083	50.8554	27.5725	22.9174	24.2913	14.4871	13.7043	15.7699	16.6818	16.3362	15.8133	18.3632	13.7821	17.4329	28.0732	15045	13244	8101	10268	11652	5932	5474	5250	3671	3053	5266	4970	5197	5314	4938	4668	5765	11084
Unigene0001284	1.6738	1.411	1.5769	1.0804	1.5054	1.4866	1.0765	0.5513	1.2127	1.4075	2.4039	2.4628	1.9319	1.1197	1.2127	1.8886	1.2327	1.5566	60	59	66	37	55	51	41	19	49	50	128	117	98	60	52	102	65	98
Unigene0001285	0.0598	0.1538	0.3585	0	0.4694	0.3124	1.013	0.4976	0.3714	0.7241	0.2818	0.1805	0.6761	0.16	1.0498	0.3969	0.7317	0.5788	1	3	7	0	8	5	18	8	7	12	7	4	16	4	21	10	18	17
Unigene0001286	1.5322	1.0508	0.1575	0.834	1.5034	1.0247	0.2307	0.6375	0.2175	0.4948	1.1966	1.4336	0.6063	0.451	0.5124	0.8136	0.6666	2.2683	25	20	3	13	25	16	4	10	4	8	29	31	14	11	10	20	16	65
Unigene0001287	11.2233	9.7169	10.5244	10.4829	15.1921	11.6277	9.1416	7.3086	8.5466	4.2029	7.652	9.4762	6.4257	4.541	4.1066	7.2171	7.6295	8.445	706	713	773	630	974	700	611	442	606	262	715	790	572	427	309	684	706	933
Unigene0001288	2.9221	3.1313	2.9495	1.7477	5.2221	3.1079	2.6519	1.6283	3.4719	1.4743	1.9321	1.0237	1.733	1.4312	1.0469	2.3204	3.1215	1.9312	56	70	66	32	102	57	54	30	75	28	55	26	47	41	24	67	88	65
Unigene0001289	2.4872	2.7827	0.9387	2.1621	2.7712	1.4536	1.0316	0.877	0.748	1.1486	2.1285	1.6859	1.132	0.9588	0.9515	1.7907	1.6048	2.8323	59	77	26	49	67	33	26	20	20	27	75	53	38	34	27	64	56	118
Unigene0001290	60.5642	63.926	67.2125	47.4194	59.2671	44.9412	46.5246	41.7277	47.554	61.2768	71.6213	81.464	53.3283	53.3404	70.177	53.8228	47.3822	59.2227	3036	3738	3934	2271	3028	2156	2478	2011	2687	3044	5333	5412	3783	3997	4208	4065	3494	5214
Unigene0001291	0.7345	1.0171	0.9678	1.0053	1.7185	0.9446	0.7976	0.3526	0.2506	0.057	0	0.0853	0	0.2268	0	0.2625	0.3073	0.1287	13	21	20	17	31	16	15	6	5	1	0	2	0	6	0	7	8	4
Unigene0001292	4.4429	3.7285	4.6722	3.4731	3.1637	2.8208	2.4701	2.8274	3.5092	3.2538	4.3036	5.0499	2.2521	1.9438	2.0374	2.5507	1.7459	2.391	237	232	291	177	172	144	140	145	211	172	341	357	170	155	130	205	137	224
Unigene0001293	2.6607	3.0809	2.3328	2.851	2.1652	2.9647	3.1332	3.3709	3.4009	1.3616	1.7233	2.2741	1.6663	1.0713	1.1596	1.7995	1.5944	1.6155	211	285	216	216	175	225	264	257	304	107	203	239	187	127	110	215	186	225
Unigene0001294	0.0405	0.3124	0	0.0848	0.2781	0.5077	0.1524	0	0.3233	0.1634	0.109	0.275	0.0286	0.0271	0	0.1075	0.1376	0.5533	1	9	0	2	7	12	4	0	9	4	4	9	1	1	0	4	5	24
Unigene0001295	0.6627	0.9633	1.0117	1.0254	0.9612	1.7462	0.9491	0.5394	1.4059	0.0872	0.1164	0.1304	0.285	0	0.1204	0.306	0.2155	0.3281	23	39	41	34	34	58	35	18	55	3	6	6	14	0	5	16	11	20
Unigene0001296	123.548	126.337	108.032	127.728	126.203	99.706	98.088	91.5695	70.6856	77.8461	63.1316	54.3934	65.9185	79.2493	60.8906	69.4704	78.6002	80.857	18786	22408	19180	18555	19558	14509	15847	13386	12115	11730	14259	10961	14184	18013	11075	15915	17581	21593
Unigene0001297	9.2011	9.4909	7.4929	8.4475	11.2634	8.4148	7.121	6.5764	7.5611	7.3366	11.3992	12.8159	6.7785	6.6265	6.7833	9.4665	9.6247	9.3637	1058	1273	1006	928	1320	926	870	727	980	836	1947	1953	1103	1139	933	1640	1628	1891
Unigene0001298	2.177	3.6343	1.3247	0.6596	1.4052	2.8734	2.9655	2.2644	2.2363	2.3124	4.9367	4.5821	2.8338	2.1845	2.7299	6.0078	7.4384	5.6757	38	74	27	11	25	48	55	38	44	40	128	106	70	57	57	158	191	174
Unigene0001299	3.511	2.165	4.2203	5.867	5.9227	9.3326	5.5073	4.2286	7.9237	3.6051	5.4322	5.6238	11.4911	6.0161	10.4018	12.5102	7.7464	10.4163	57	41	80	91	98	145	95	66	145	58	131	121	264	146	202	306	185	297
Unigene0001300	0.9937	0.7065	1.2247	1.5222	1.5695	2.7352	2.0758	2.4959	1.9352	0.9783	1.338	1.1522	0.5652	0.227	0.5268	0.547	1.7136	0.9108	41	34	59	60	66	108	91	99	90	40	82	63	33	14	26	34	104	66
Unigene0001301	4.2031	3.6033	3.153	3.108	3.5826	3.197	2.2659	2.5042	2.8745	1.8221	2.0462	2.513	1.6588	1.5971	1.4005	1.8976	1.6093	1.6564	419	419	367	296	364	305	240	240	323	180	303	332	234	238	167	285	236	290
Unigene0001302	787.873	879.444	949.378	731.523	844.719	782.78	705.791	632.314	610.535	1015.25	1061.7	1392.8	844.04	682.806	909.595	810.587	717.759	786.018	22248	28968	31302	19735	24311	21154	21176	17166	19433	28410	44533	52123	33728	28822	30724	34486	29815	38982
Unigene0001303	524.574	574.389	610.288	615.505	493.109	546.945	521.691	577.517	489.702	594.917	523.785	433.606	501.649	633.822	534.537	572.446	465.2	424.813	14258	18211	19368	15983	13660	14227	15066	15091	15003	16024	21147	15619	19295	25752	17379	23442	18600	20279
Unigene0001304	11.9276	9.8581	8.5161	9.0154	11.6367	11.0027	9.7617	9.217	8.9815	4.4141	5.5557	6.38	4.2383	4.8117	3.6568	8.3208	7.2653	6.6758	529	510	441	382	526	467	460	393	449	194	366	375	266	319	194	556	474	520
Unigene0001305	1.5703	1.5966	1.9078	2.4846	1.899	1.9842	1.6154	1.6713	0.9719	0.8844	1.4751	2.0115	1.1096	0.9283	0.6716	1.0665	1.6384	2.1625	43	51	61	65	53	52	47	44	30	24	60	73	43	38	22	44	66	104
Unigene0001306	6.1426	6.8081	7.3169	7.2168	6.3406	5.2789	6.908	6.3828	6.089	8.3554	10.1442	7.3971	6.4225	8.9732	7.0688	6.6606	6.2679	5.6995	980	1267	1363	1100	1031	806	1171	979	1095	1321	2404	1564	1450	2140	1349	1601	1471	1597
Unigene0001307	0.5149	0.5297	0.147	0.1437	0.2358	0.2511	0.5492	0.357	0.2436	0.3117	0.4159	0.2331	0.0485	0.3215	0.3443	0.3645	0	0.2541	15	18	5	4	7	7	17	10	8	9	18	9	2	14	12	16	0	13
Unigene0001308	0.6059	0.7226	0.2256	0.6617	0.5944	0.3853	0.4463	0.6302	0.4908	0.3987	0.7271	0.8746	0.3351	0.141	0.1321	0.4196	0.4119	0.345	23	32	10	24	23	14	18	23	21	15	41	44	18	8	6	24	23	23
Unigene0001309	18.9248	18.1308	19.4561	19.2744	23.3984	17.565	21.7581	21.8846	16.6925	26.4932	26.4631	24.8179	23.4484	24.1495	26.399	23.8877	26.201	22.8797	519	580	623	505	654	461	634	577	516	720	1078	902	910	990	866	987	1057	1102
Unigene0001310	18.5964	20.601	22.4754	16.7925	19.117	14.4525	15.9731	13.8186	13.1428	16.0653	22.3733	19.0701	13.3246	15.3634	12.2706	17.137	15.5562	18.8757	1362	1760	1922	1175	1427	1013	1243	973	1085	1166	2434	1851	1381	1682	1075	1891	1676	2428
Unigene0001311	14.1616	15.4328	16.2376	14.4493	15.2189	14.6706	18.5416	17.6191	15.9291	21.2537	16.5033	15.8984	20.0729	20.6243	18.6407	15.7916	16.2458	17.105	3610	4589	4833	3519	3954	3579	5022	4318	4577	5369	6249	5371	7241	7859	5684	6065	6092	7658
Unigene0001312	3.8121	3.9261	4.0114	4.2148	4.2254	4.5271	4.1143	3.9381	3.9302	4.1356	4.2656	3.8091	3.889	4.4389	3.8286	3.7176	4.2188	4.2892	586	704	720	619	662	666	672	582	681	630	974	776	846	1020	704	861	954	1158
Unigene0001313	371.325	363.147	342.25	357.239	327.037	346.508	292.207	344.099	362.964	309.832	374.214	348.55	322.08	342.594	331.349	369.493	367.487	317.385	10697	12203	11512	9832	9602	9553	8944	9530	11786	8845	16013	13307	13130	14753	11418	16037	15573	16058
Unigene0001314	4.5536	4.4468	4.9457	5.6504	6.6658	5.2762	4.4672	3.8484	4.6588	5.3362	7.7505	9.1927	6.3773	5.0423	6.9766	7.5681	5.9477	7.9142	496	565	629	588	740	550	517	403	572	576	1254	1327	983	821	909	1242	953	1514
Unigene0001315	40.0301	39.7112	43.5005	43.217	38.6856	40.3036	42.5044	41.1185	39.6086	34.0016	28.7968	25.8749	32.0936	39.4719	28.3773	30.4142	33.8274	36.4648	7380	8540	9364	7612	7269	7111	8326	7288	8231	6212	7886	6322	8373	10878	6258	8448	9174	11807
Unigene0001316	59.1744	62.079	68.941	49.765	70.2965	63.7432	78.5486	63.1864	66.709	65.5075	68.9644	85.0239	56.883	50.3266	62.0969	49.0341	47.7597	66.3444	1618	1980	2201	1300	1959	1668	2282	1661	2056	1775	2801	3081	2201	2057	2031	2020	1921	3186
Unigene0001317	0.8615	0.782	0.434	0.6895	0.3978	0.3177	0.1908	0.1054	0.0899	0.4091	0.5799	0.1912	0.179	0.5763	0.1695	0.5718	0.3445	0.2597	17	18	10	13	8	6	4	2	2	8	17	5	5	17	4	17	10	9
Unigene0001318	163.324	141.732	176.786	171.522	126.103	356.409	365.216	347.33	474.071	159.759	162.889	117.392	316.596	177.08	352.764	129.519	163.406	93.2837	9297	9411	11750	9328	7316	19416	22089	19008	30418	9012	13773	8856	25503	15068	24020	11108	13683	9326
Unigene0001319	35.6906	40.1499	46.3098	36.7122	36.92	43.2614	47.3672	44.0569	50.9274	43.8973	38.5766	40.2355	31.9126	31.3305	29.7636	29.7695	30.1009	34.2566	2431	3190	3683	2389	2563	2820	3428	2885	3910	2963	3903	3632	3076	3190	2425	3055	3016	4098
Unigene0001320	2.7649	3.0945	2.368	3.4568	2.7128	2.8891	3.0359	3.7547	3.1343	3.4876	2.4818	2.5499	0	0	0	0	0	0	36	47	36	43	36	36	42	47	46	45	48	44	0	0	0	0	0	0
Unigene0001321	2.3368	2.4178	3.3816	1.6869	4.0322	2.3576	3.1094	4.0231	3.2169	2.6833	2.3869	2.6753	0	0	0	0	0	0	29	35	49	20	51	28	41	48	45	33	44	44	0	0	0	0	0	0
Unigene0001322	0.3562	0.1018	0.2034	0.0414	0.1165	0.1654	0.8567	1.8113	1.1587	1.278	1.3588	1.1945	3.6916	2.118	4.7974	2.4954	1.8564	1.1042	9	3	6	1	3	4	23	44	33	32	51	40	132	80	145	95	69	49
Unigene0001323	147.337	134.96	84.6722	103.871	104.352	96.3188	120.49	92.4671	107.481	87.8328	118.861	171.153	61.726	59.9668	76.1293	98.778	95.8243	93.5136	2380	2543	1597	1603	1718	1489	2068	1436	1957	1406	2852	3664	1411	1448	1471	2404	2277	2653
Unigene0001324	99.4319	107.224	98.7646	109.327	111.536	109.972	110.689	107.131	90.1291	139.994	112.321	83.65	103.092	110.766	96.4727	103.748	106.841	118.223	9989	12565	11585	10493	11420	10573	11815	10347	10206	13937	16761	11137	14656	16634	11593	15703	15789	20859
Unigene0001325	5.8063	5.7333	5.1238	5.081	5.9391	4.6915	4.1594	4.499	4.4838	4.8747	6.0691	5.6672	3.3638	4.4346	3.2426	3.8148	3.7953	5.8691	494	569	509	413	515	382	376	368	430	411	767	639	405	564	330	489	475	877
Unigene0001326	71.436	73.9312	61.7472	69.4605	68.461	61.6797	65.4453	52.1678	49.6486	54.9447	94.553	85.5907	82.2644	87.5471	48.2197	104.635	158.506	109.853	7784	9397	7856	7231	7603	6432	7577	5465	6098	5933	15304	12360	12685	14260	6285	17178	25407	21023
Unigene0001327	20.8926	19.9722	19.776	21.3985	19.5625	17.1241	17.7597	17.8082	18.5856	22.1919	19.5816	17.6569	21.6991	25.485	21.6418	20.1926	23.014	18.6238	4049	4515	4475	3962	3864	3176	3657	3318	4060	4262	5637	4535	5951	7383	5017	5896	6561	6339
Unigene0001328	0.2415	0.6212	1.0343	0.7585	1.6589	1.0727	1.9891	1.319	1.125	0.7312	1.1383	0.5468	1.5362	1.0907	1.0096	1.6833	1.3957	0.6189	4	12	20	12	28	17	35	21	21	12	28	12	36	27	20	42	34	18
Unigene0001329	3.8141	4.3146	4.5683	4.5326	6.134	6.0381	4.7098	3.7287	4.1598	3.328	4.1509	4.4468	5.3399	4.8633	5.8857	5.1392	5.8875	3.6494	266	351	372	302	436	403	349	250	327	230	430	411	527	507	491	540	604	447
Unigene0001330	0.6254	0.6969	0.1607	0.4582	1.2885	0.3267	0.2943	0.5204	0.2774	0.3155	0.4631	0.8494	0.7071	0.502	0.5751	0.9547	0.8502	0.4273	10	13	3	7	21	5	5	8	5	5	11	18	16	12	11	23	20	12
Unigene0001331	3.6008	2.9746	3.4203	2.741	3.2632	2.3943	1.8115	1.3211	1.5914	1.7705	2.4682	2.1044	1.6932	1.2438	1.4668	1.4079	1.8425	1.9086	275	265	305	200	254	175	147	97	137	134	280	213	183	142	134	162	207	256
Unigene0001332	9.477	10.2004	10.4837	8.4201	9.6593	9.6112	10.1723	10.418	9.6843	10.0495	10.5623	13.3787	10.2313	9.2956	8.8554	8.6253	9.2822	9.5576	1495	1877	1931	1269	1553	1451	1705	1580	1722	1571	2475	2797	2284	2192	1671	2050	2154	2648
Unigene0001333	23.8689	23.997	19.3576	21.4481	25.2959	20.0748	15.6154	13.615	15.2262	10.7273	15.8851	15.6772	15.6999	14.439	12.9257	19.1808	21.6965	20.9019	1922	2254	1820	1650	2076	1547	1336	1054	1382	856	1900	1673	1789	1738	1245	2327	2570	2956
Unigene0001334	0.3421	0.2933	1.0256	0.1194	0.6714	0	0.0537	0	0.0506	0.9207	0.691	0.6884	1.2895	0.5341	0.8581	0.984	0.2713	1.5584	6	6	21	2	12	0	1	0	1	16	18	16	32	14	18	26	7	48
Unigene0001335	0	0.1056	0	0	0.1209	0.2575	0.6957	0	0	0	0.0829	0	0.0871	0.0824	0.103	0.2044	0.0837	0.3507	0	2	0	0	2	4	12	0	0	0	2	0	2	2	2	5	2	10
Unigene0001336	0.3901	0.4778	0.1909	0.1167	0.7655	0.1165	0.1049	0.058	0	1.0685	0.2626	0.1262	0.1575	0.1491	0.6523	0.4809	0.4546	0.3808	7	10	4	2	14	2	2	1	0	19	7	3	4	4	14	13	12	12
Unigene0001337	7.9477	6.499	10.2626	5.7593	7.6781	5.8772	8.5158	6.1048	6.617	5.1822	6.5853	5.4435	0	0	0	0	0	0	65	62	98	45	64	46	74	48	61	42	80	59	0	0	0	0	0	0
Unigene0001338	497.421	553.577	684.564	786.71	563.181	791.15	400.948	426.352	542.798	182.111	137.908	111.205	236.918	224.425	119.058	247.923	230.185	171.29	35581	46190	57175	53763	41058	54159	30473	29320	43765	12909	14653	10542	23982	23997	10187	26719	24221	21519
Unigene0001339	4.9699	4.5724	3.7633	3.2037	4.4898	5.9214	5.9325	4.7282	3.3069	5.7491	4.5291	6.7456	5.5036	5.2304	5.9029	5.1491	4.4086	5.4007	164	176	145	101	151	187	208	150	123	188	222	295	257	258	233	256	214	313
Unigene0001340	175.639	192.937	197.1	214.453	200.487	206.792	252.054	261.547	226.348	272.295	211.878	185.478	208.318	229.201	212.966	214.738	203.911	211.539	16630	21309	21790	19399	19347	18738	25357	23808	24157	25549	29799	23274	27912	32440	24120	30633	28401	35177
Unigene0001341	0.1916	0.2627	0.607	0.401	0.3383	0.4003	0.9916	0.4782	1.5295	0.5799	0.2063	0.5926	0.7174	0.6023	0.7366	0.3051	0.599	0.8726	10	16	37	20	18	20	55	24	90	30	16	41	53	47	46	24	46	80
Unigene0001342	9.1375	6.888	7.3941	6.761	6.8323	5.6958	6.3462	5.6371	10.1751	5.3735	5.3667	5.7774	4.2973	5.3118	4.2409	6.023	6.4258	4.3057	290	255	274	205	221	173	214	172	364	169	253	243	193	252	161	288	300	240
Unigene0001343	0.5229	0.2989	0.3881	0.3649	0.8551	0.5828	0.3281	0.0363	0.2783	0.2111	0.4928	0.7102	0.1232	0	0.2914	0.3471	0.237	0.3771	15	10	13	10	25	16	10	1	9	6	21	27	5	0	10	15	10	19
Unigene0001344	9.7253	12.0463	17.2345	21.8812	27.1639	32.6517	16.4243	15.7882	24.6904	2.6231	2.8759	3.1959	3.3142	2.5781	2.2035	3.8247	3.0893	2.5358	535	773	1107	1150	1523	1719	960	835	1531	143	235	233	258	212	145	317	250	245
Unigene0001345	33.6155	32.019	36.1442	39.9499	38.7998	33.4951	31.9822	37.0808	42.0227	28.2536	26.9988	28.3285	37.913	33.8685	35.4789	33.6603	37.1742	36.73	3124	3471	3922	3547	3675	2979	3158	3313	4402	2602	3727	3489	4986	4705	3944	4713	5082	5995
Unigene0001346	11.2691	13.7549	17.4113	17.1695	14.1869	18.58	15.9713	14.9809	18.5047	12.9908	11.8691	11.1382	13.9392	19.5854	11.93	15.1597	14.5899	12.5104	597	850	1077	869	766	942	899	763	1105	682	934	782	1045	1551	756	1210	1137	1164
Unigene0001347	53.4651	62.3898	49.0793	59.9568	55.6577	51.6517	72.1206	66.7419	51.5468	81.7993	58.8078	50.9408	57.487	76.001	62.1633	56.496	63.0111	69.7683	4427	6026	4745	4743	4697	4093	6345	5313	4811	6712	7233	5590	6736	9407	6157	7048	7675	10146
Unigene0001348	4.9924	5.2921	5.1111	6.8778	6.5479	7.4829	7.6096	8.3699	9.6437	3.8982	3.9398	4.3868	6.8834	7.7012	6.3838	7.9304	6.4473	5.4659	389	481	465	512	520	558	630	627	847	301	456	453	759	897	595	931	739	748
Unigene0001349	2.563	2.8825	3.3469	3.9311	5.2411	3.6592	2.2689	1.8081	2.6002	1.3956	1.8621	1.7616	2.3222	1.7146	1.0713	2.2738	2.303	2.4707	202	265	308	296	421	276	190	137	231	109	218	184	259	202	101	270	267	342
Unigene0001350	37.0143	29.0745	19.4382	22.4531	23.185	12.4135	11.3884	10.927	11.3333	18.4794	25.2418	18.8774	23.8743	14.2288	28.0815	23.2333	24.8183	10.833	2854	2615	1750	1654	1822	916	933	810	985	1412	2891	1929	2605	1640	2590	2699	2815	1467
Unigene0001351	0.3579	0	0.327	0.1499	0.398	0.3491	0.2695	0.1986	0.1482	0.6501	0.3534	0	0.3878	0.5427	0.399	0.6652	0.4704	0.4891	15	0	16	6	17	14	12	8	7	27	22	0	23	34	20	42	29	36
Unigene0001352	71.2884	84.2432	72.8948	44.8945	72.5738	43.9947	59.0875	47.809	26.8004	100.156	83.7088	128.089	36.6271	39.3639	49.7848	51.1591	41.5002	71.4703	1810	2495	2161	1089	1878	1069	1594	1167	767	2520	3157	4310	1316	1494	1512	1957	1550	3187
Unigene0001353	5.9949	5.8601	5.9692	8.4304	8.6916	9.46	3.9335	4.5373	6.1617	1.3402	2.1984	2.4457	2.0923	1.8911	0.9473	1.8197	2.1785	2.2478	492	561	572	661	727	743	343	358	570	109	268	266	243	232	93	225	263	324
Unigene0001354	16.864	19.3085	20.9523	18.976	23.3997	20.2747	20.3578	18.5508	21.6115	25.5614	30.1215	31.4985	26.0081	21.4095	25.8855	23.669	20.8958	22.7321	1946	2599	2823	2092	2752	2239	2496	2058	2811	2923	5163	4817	4247	3693	3573	4115	3547	4607
Unigene0001355	10.7222	13.9429	11.7625	15.5105	13.4755	10.3226	12.2458	12.6565	10.6881	13.3729	11.7603	12.1813	0	0	0	0	0	0	89	135	114	123	114	82	108	101	100	110	145	134	0	0	0	0	0	0
Unigene0001356	5.1452	4.3171	5.5083	4.3543	3.9205	4.4898	6.0017	4.2132	5.2931	5.4407	6.5593	8.6115	8.7997	5.7489	9.7697	11.3351	8.6327	10.8614	188	184	235	152	146	157	233	148	218	197	356	417	455	314	427	624	464	697
Unigene0001357	9.2602	8.8766	2.9114	2.3312	4.9071	2.0822	1.3974	1.7476	0.8666	6.7423	8.7068	13.3557	1.7119	2.1695	1.5026	1.8932	4.5686	5.5841	237	265	87	57	128	51	38	43	25	171	331	453	62	83	46	73	172	251
Unigene0001358	1.493	1.1815	0.1967	0.2404	1.5775	1.2	0.6485	0.7167	0.4075	1.043	1.0051	1.2132	0.4869	0.9988	0.8641	1.0672	0.7026	0.3923	13	12	2	2	14	10	6	6	4	9	13	14	6	13	9	14	9	6
Unigene0001359	1.1758	0.812	1.6643	1.0598	1.9387	1.348	0.8146	0.3907	0.565	0.2142	0.1539	0.4559	0.7501	0.8412	0.4915	1.1164	0.5107	0.8647	72	58	119	62	121	79	53	23	39	13	14	37	65	77	36	103	46	93
Unigene0001360	0.1205	0.723	0.3095	0.3783	0.4728	0.5035	0.4535	0.7519	0.6413	0.3647	0.6488	0.6363	0	0	0	0	0	0	1	7	3	3	4	4	4	6	6	3	8	7	0	0	0	0	0	0
Unigene0001361	12.4458	15.9046	14.9276	13.5144	13.4877	14.0922	15.2316	14.3698	14.5277	20.2964	17.4489	18.524	16.9125	19.7752	21.7938	19.2931	16.8189	15.3656	909	1355	1273	943	1004	985	1182	1009	1196	1469	1893	1793	1748	2159	1904	2123	1807	1971
Unigene0001362	18.1092	18.045	19.0345	16.7395	23.0756	17.8168	22.5775	19.3257	19.2999	23.4953	19.7913	18.9883	0	0	0	0	0	0	154	179	189	136	200	145	204	158	185	198	250	214	0	0	0	0	0	0
Unigene0001363	74.9938	75.5689	67.5597	81.7381	84.4718	83.307	102.177	105.502	86.5994	107.878	78.3412	68.7386	98.1987	118.419	110.518	83.1074	90.879	127.042	3027	3558	3184	3152	3475	3218	4382	4094	3940	4315	4697	3677	5609	7145	5336	5054	5396	9006
Unigene0001364	14.5127	18.0058	15.7397	11.1194	15.7898	14.1993	15.8324	15.3989	11.3655	15.7487	16.4801	21.8464	18.5698	13.0911	17.4774	24.283	22.6729	17.7999	597	864	756	437	662	559	692	609	527	642	1007	1191	1081	805	860	1505	1372	1286
Unigene0001365	0.4749	1.5268	1.5253	1.1185	0.8154	1.985	1.0057	1.482	1.264	0.4792	0.6394	1.3438	0	0	0	0	0	0	4	15	15	9	7	16	9	12	12	4	8	15	0	0	0	0	0	0
Unigene0001366	7.9606	8.536	8.6576	9.7873	15.8322	10.6024	12.9152	9.5815	6.7933	12.6744	7.0946	8.0376	10.2686	7.3711	9.1797	11.1712	11.5447	25.3467	630	788	800	740	1277	803	1086	729	606	994	834	843	1150	872	869	1332	1344	3523
Unigene0001367	5.1396	0.6409	0.2801	0	0.1834	0.1465	0.044	0	0	0.1886	0.0944	0.282	0	0	0	0	0.4764	0.1596	110	16	7	0	4	3	1	0	0	4	3	8	0	0	0	0	15	6
Unigene0001368	7.8411	0.7551	0.1923	0.1989	0.0847	0	0.13	0.018	0.2911	0.1569	0.1744	0.391	0.415	0.3928	0.4765	0.4471	0.634	0.6785	454	51	13	11	5	0	8	1	19	9	15	30	34	34	33	39	54	69
Unigene0001369	30.4847	2.3467	1.889	0.2267	0.1546	0.0412	0.1297	0.041	0	0.2186	0.1723	0.3269	0.2505	0.4611	0.2469	0.3398	1.0844	0.6616	1548	139	112	11	8	2	7	2	0	11	13	22	18	35	15	26	81	59
Unigene0001370	16.8062	18.9778	18.6885	24.9681	29.9652	32.2897	35.6743	30.1689	46.5734	51.2424	64.6006	67.1562	80.3875	61.473	94.006	81.6817	79.482	72.1543	372	490	483	528	676	684	839	642	1162	1124	2124	1970	2518	2034	2489	2724	2588	2805
Unigene0001371	0.1853	0.1588	0.1587	0	0	0	0.0581	0	0	0	0	0	2.6618	1.4045	1.8068	1.7624	2.0569	1.8635	3	3	3	0	0	0	1	0	0	0	0	0	61	34	35	43	49	53
Unigene0001372	13.7955	14.3112	9.4322	10.9209	8.7584	11.8713	9.1651	11.2143	7.6107	10.5286	10.5361	11.2842	0	0	0	0	0	0	119	144	95	90	77	98	84	93	74	90	135	129	0	0	0	0	0	0
Unigene0001373	9.9308	8.4713	7.3183	8.2831	10.9185	8.723	7.5096	6.4997	7.2897	5.9995	9.203	10.1355	8.1824	7.3675	7.0955	9.0461	8.7187	9.273	1211	1205	1042	965	1357	1018	973	762	1002	725	1667	1638	1412	1343	1035	1662	1564	1986
Unigene0001374	34.5881	37.1665	36.4103	37.7681	36.6789	33.8966	41.5945	44.0745	35.7686	56.4043	43.4157	46.905	62.5596	59.0257	74.0363	45.6146	39.9395	47.4549	4443	5569	5461	4635	4802	4167	5677	5443	5179	7180	8284	7985	11372	11334	11376	8828	7547	10706
Unigene0001375	1.427	1.1894	1.2901	1.4107	1.089	1.1184	0.8208	1.4431	0.5627	0.4	0.8006	0.1196	0.3642	0.2121	0.8285	0.3683	0.2964	0.7674	36	35	38	34	28	27	22	35	16	10	30	4	13	8	25	14	11	34
Unigene0001376	11.0121	10.1282	12.3045	9.2365	11.9497	8.23	6.6578	5.6892	5.6936	5.593	5.7443	4.6774	4.2774	5.952	4.4506	8.132	7.9818	9.2183	151	162	197	121	167	108	97	75	88	76	117	85	83	122	73	168	161	222
Unigene0001377	1.46	2.0861	1.3546	3.0564	2.3875	1.6527	2.2902	2.0248	0.9715	1.7189	1.9658	1.8361	0	0	0	0	0	0	12	20	13	24	20	13	20	16	9	14	24	20	0	0	0	0	0	0
Unigene0001378	2.1853	1.7294	1.7277	1.3021	1.7813	2.0025	1.1075	0.9792	0.8053	1.1196	2.9424	2.3593	0.9266	0.6298	2.1642	1.0042	0.8456	1.2826	65	60	60	37	54	57	35	28	27	33	130	93	39	28	77	45	37	67
Unigene0001379	14.0384	12.1393	13.0278	13.3857	14.1703	11.4672	10.2683	9.4947	9.0934	8.8296	8.5878	7.5891	9.7572	9.1468	10.1284	9.9133	9.3733	10.0955	2190	2209	2373	1995	2253	1712	1702	1424	1599	1365	1990	1569	2154	2133	1890	2330	2151	2766
Unigene0001380	22.9877	24.6366	24.8433	21.2422	23.5326	25.0475	24.0561	24.0229	25.5551	24.2842	22.7649	21.715	23.6005	29.6031	25.2858	25.6081	26.8597	25.2651	1707	2134	2154	1507	1781	1780	1898	1715	2139	1787	2511	2137	2480	3286	2246	2865	2934	3295
Unigene0001381	0.9188	0.5804	0.6378	0.5062	0.9964	0.3234	0.5644	0.3622	0.429	1.3567	2.7478	3.0433	1.8249	1.5982	1.2129	2.2982	2.8338	2.7701	95	70	77	50	105	32	62	36	50	139	422	417	267	247	150	358	431	503
Unigene0001382	9.0603	9.5347	11.0355	9.1144	11.7509	7.8658	7.7996	5.8125	5.114	28.3865	26.9185	35.1857	38.7409	35.2687	42.2261	35.7665	32.0313	47.5951	668	820	950	642	883	555	611	412	425	2074	2948	3438	4042	3887	3724	3973	3474	6163
Unigene0001383	24.1422	23.0768	20.1321	19.4325	22.7796	16.3384	18.4805	15.2093	14.6286	11.5233	13.3979	14.1666	13.216	12.0913	10.596	13.8447	17.7357	16.4404	3000	3345	2921	2307	2885	1943	2440	1817	2049	1419	2473	2333	2324	2246	1575	2592	3242	3588
Unigene0001384	26.2564	26.7592	27.1323	29.6151	34.8791	45.8188	38.6126	35.3473	49.0535	12.373	14.9114	15.8341	17.0265	14.9805	13.0134	22.2029	20.6519	21.9744	4846	5761	5847	5222	6561	8093	7572	6272	10205	2263	4088	3873	4447	4133	2873	6174	5607	7123
Unigene0001385	28.4888	26.998	31.551	23.9528	29.7652	28.3124	24.8115	21.7093	24.9813	20.3321	28.2824	30.9519	25.0772	20.8743	21.409	19.7653	19.7595	23.7085	2760	3051	3569	2217	2939	2625	2554	2022	2728	1952	4070	3974	3438	3023	2481	2885	2816	4034
Unigene0001386	0.2048	0	0	0	0.2009	0	0	0	0	0	0	0	0	0	0	0	0	0	2	0	0	0	2	0	0	0	0	0	0	0	0	0	0	0	0	0
Unigene0001387	23.7783	21.6017	18.9211	14.859	19.4131	13.3039	7.9747	5.3065	6.8481	8.8637	18.0687	24.1683	2.5706	2.5819	5.118	3.8867	5.1569	4.3698	536	568	498	320	446	287	191	115	174	198	605	722	82	87	138	132	171	173
Unigene0001388	25.386	23.844	21.4292	21.5064	20.6891	20.906	21.9064	20.3651	20.3117	26.2095	25.1014	24.0997	24.7335	27.1083	23.5571	20.3457	19.3821	18.0769	1600	1753	1577	1295	1329	1261	1467	1234	1443	1637	2350	2013	2206	2554	1776	1932	1797	2001
Unigene0001389	1.2447	0.633	1.2828	1.4574	1.304	1.4108	0.8736	0.4389	1.0855	0.4045	0.4261	0.5571	0.6112	0.5222	0.582	1.0361	0.5593	0.5525	59	35	71	66	63	64	44	20	58	19	30	35	41	37	33	74	39	46
Unigene0001390	75.2991	90.1881	81.8621	71.7898	82.3765	83.3829	107.757	95.7784	108.986	127.12	107.157	88.3372	89.3371	77.9918	76.1863	64.2808	88.8432	84.6053	6192	8651	7860	5640	6904	6562	9415	7572	10102	10359	13089	9627	10396	9587	7494	7964	10747	12219
Unigene0001391	0	0	0	0	0	0	0	0	0	0	0	0	0.0864	0.0818	0	0.0812	0.2078	0	0	0	0	0	0	0	0	0	0	0	0	0	2	2	0	2	5	0
Unigene0001392	0	0	0	0	0	0	0	0	0	0	0	0	0.1357	0	0	0.0637	0.0979	0.1093	0	0	0	0	0	0	0	0	0	0	0	0	4	0	0	2	3	4
Unigene0001393	0.1165	0.1498	0.399	0.2438	0.6857	0.9737	0	0.5452	0.155	0	0.2745	0.1318	0.0823	0.1169	0.1947	0.4252	0.1584	0.8622	2	3	8	4	12	16	0	9	3	0	7	3	2	3	4	11	4	26
Unigene0001394	0.3562	0.458	0.9152	0.8388	1.8348	1.6748	2.6818	0.3705	0.395	0.3594	0.2398	0	0.6292	0.0596	0.5211	0.9456	0.5448	0.3042	4	6	12	9	21	18	32	4	5	4	4	0	10	1	7	16	9	6
Unigene0001395	3.4189	3.6107	2.2492	3.423	5.5909	1.9675	4.5236	3.3501	2.0221	2.3001	2.2683	3.1406	4.0267	1.9557	1.8226	2.0719	2.8294	2.2852	69	85	53	66	115	38	97	65	46	46	68	84	115	59	44	63	84	81
Unigene0001396	10.4339	10.334	9.6377	11.251	14.0356	11.3917	9.676	8.8677	10.8459	2.8344	3.9879	4.6871	3.289	2.6619	1.9492	3.3282	3.9657	4.5723	1159	1339	1250	1194	1589	1211	1142	947	1358	312	658	690	517	442	259	557	648	892
Unigene0001397	3.3895	4.141	3.176	3.041	4.6003	3.2209	4.1571	2.9605	2.8918	4.8386	4.4683	4.8924	4.1895	3.9424	3.89	4.8757	4.2149	5.662	287	409	314	246	397	261	374	241	276	406	562	549	502	499	394	622	525	842
Unigene0001398	7.4196	8.2907	7.8577	9.0268	8.2122	8.0375	8.6691	7.8309	7.9516	7.4689	6.531	6.0552	8.72	8.9797	8.0849	7.6159	9.0139	7.2638	1226	1598	1516	1425	1383	1271	1522	1244	1481	1223	1603	1326	2039	2218	1598	1896	2191	2108
Unigene0001399	28.334	27.1335	32.1988	25.49	33.5957	42.1926	26.2669	22.902	34.2522	3.8071	2.2744	2.3567	7.998	5.2287	3.8067	7.5019	12.7656	8.949	3665	4094	4863	3150	4429	5223	3610	2848	4994	488	437	404	1464	1011	589	1462	2429	2033
Unigene0001400	0.518	0.7401	0.3944	0.9037	0.2259	0.1804	0.325	0	0.1021	0.4646	0.2325	0.5212	0.0813	0.231	0.7218	0.3056	0.2348	0.3277	9	15	8	15	4	3	6	0	2	8	6	12	2	6	15	8	6	10
Unigene0001401	6.1373	5.202	4.924	7.845	7.5441	7.8461	6.389	7.1475	6.5632	4.236	3.768	3.6169	6.4418	6.7563	5.3045	4.4137	5.1327	4.8354	443	438	415	541	555	542	490	496	534	303	404	346	658	729	458	480	545	613
Unigene0001402	39.8025	42.3635	38.2386	38.9655	41.6282	36.3929	39.6187	38.6707	32.8117	49.9725	42.0819	41.0211	35.1746	37.0946	37.3147	38.6963	36.4406	46.3233	15468	19204	17351	14467	16488	13535	16359	14448	14373	19245	24292	21127	19344	21549	17346	22657	20832	31617
Unigene0001403	12.0255	11.8303	11.3686	10.111	14.9584	12.4284	11.2562	9.0908	10.3189	7.228	6.6802	5.9006	8.5443	7.6051	10.2731	5.452	7.4602	8.0818	183	210	202	147	232	181	182	133	177	109	151	119	184	173	187	125	167	216
Unigene0001404	12.5774	13.5614	12.838	11.9549	14.8678	11.0548	11.1515	11.5272	10.9799	11.8931	9.8715	9.4619	11.3029	9.2124	12.1008	8.8734	9.9423	9.9085	1001	1259	1193	909	1206	842	943	882	985	938	1167	998	1273	1096	1152	1064	1164	1385
Unigene0001405	11.6557	13.9891	18.4818	20.0778	26.5319	25.8199	39.4917	31.2445	33.976	21.7761	29.504	25.2288	44.0536	25.7979	49.7784	42.2176	30.6072	44.294	175	245	324	288	406	371	630	451	575	324	658	502	936	579	894	955	676	1168
Unigene0001406	10.4117	11.7981	10.7514	10.4097	10.9647	9.3505	11.8349	17.5792	13.2064	18.7663	15.9317	13.0405	16.0636	19.3209	19.2697	12.6811	11.1862	8.7656	491	649	592	469	527	422	593	797	702	877	1116	815	1072	1362	1087	901	776	726
Unigene0001407	12.8851	15.8261	16.5888	13.3565	14.0174	15.1391	16.9556	15.9225	12.8589	15.9805	11.7046	11.4834	12.8062	12.2822	12.9611	13.1279	11.0359	12.0833	2170	3109	3262	2149	2406	2440	3034	2578	2441	2667	2928	2563	3052	3092	2611	3331	2734	3574
Unigene0001408	0.9602	0.6468	0.9986	2.3451	1.5926	0.9795	1.0328	1.0701	0.8113	0.8305	0.8619	1.3456	1.3571	0.9788	0.6881	1.5933	2.1914	1.2366	42	33	51	98	71	41	48	45	40	36	56	78	84	64	36	105	141	95
Unigene0001409	7.3389	7.0322	4.6592	5.8952	6.6565	4.9043	3.1925	2.9181	3.7002	3.2185	5.3428	6.6645	1.6885	1.9196	1.7389	2.6408	3.6619	2.9092	688	769	510	528	636	440	318	263	391	299	744	828	224	269	195	373	505	479
Unigene0001410	25.7419	25.6483	22.4489	29.0937	24.2319	22.7208	37.0779	33.8274	27.0011	39.872	37.2802	31.4188	43.8582	60.0139	47.9501	42.3299	44.4609	63.8852	7070	8217	7199	7634	6783	5972	10820	8932	8359	10852	15209	11436	17046	24639	15753	17516	17963	30816
Unigene0001411	1.8114	2.1864	2.3084	2.9426	3.0996	3.1344	1.9639	2.3514	2.1984	1.4331	1.7072	2.0666	1.5258	1.2118	1.381	1.4331	1.6648	1.4852	125	176	186	194	218	207	144	156	171	98	175	189	149	125	114	149	169	180
Unigene0001412	166.07	131.65	145.456	213.682	198.076	142.403	89.707	186.62	92.723	102.673	87.2202	125.232	52.5272	64.8788	42.3	72.0757	65.9987	115.288	9656	8929	9875	11870	11738	7924	5542	10432	6077	5916	7533	9650	4322	5639	2942	6314	5645	11773
Unigene0001413	0.117	0.1003	0.2005	0.1225	0.3445	0.1223	0.2203	0.2435	0.3115	0.5905	0	0.2649	0	0	0	0	0	0	1	1	2	1	3	1	2	2	3	5	0	3	0	0	0	0	0	0
Unigene0001414	10.8686	11.416	12.6628	15.9883	15.5636	9.1059	11.335	12.9346	12.5958	13.1413	13.7111	12.1907	0	0	0	0	0	0	111	136	151	156	162	89	123	127	145	133	208	165	0	0	0	0	0	0
Unigene0001415	1.7259	0.5918	0.7095	0.8671	0.4064	0.0721	0.2599	0.2872	0.1225	0.1393	0	0.4688	0.2927	0.0924	0.1154	0.4582	0	0	25	10	12	12	6	1	4	4	2	2	0	9	6	2	2	10	0	0
Unigene0001416	9.5695	9.4252	9.8721	9.2495	8.5073	8.227	7.1707	6.2171	8.7576	5.4599	6.6662	6.0331	5.5422	6.3586	5.357	7.3467	6.872	7.5907	2821	3241	3398	2605	2556	2321	2246	1762	2910	1595	2919	2357	2312	2802	1889	3263	2980	3930
Unigene0001417	70.8088	74.2164	74.9076	63.5429	70.3662	58.5534	55.8931	51.6596	52.0712	69.0886	85.4168	113.846	59.7066	51.7748	65.5433	62.5106	56.4387	68.9246	4290	5245	5299	3678	4345	3395	3598	3009	3556	4148	7687	9141	5119	4689	4750	5706	5030	7334
Unigene0001418	12.5933	13.1686	11.7818	12.4941	12.9238	12.4662	13.8921	12.3996	13.1671	14.0744	12.5371	11.3429	15.8602	16.55	15.8272	15.8806	14.9916	16.6573	4027	4912	4399	3817	4212	3815	4720	3812	4746	4460	5955	4807	7177	7911	6054	7651	7052	9355
Unigene0001419	2.2531	2.5976	2.9499	3.1444	5.4123	2.7602	2.2668	2.4244	2.803	1.176	2.2839	2.599	2.434	2.4948	2.3382	3.3175	1.6901	2.1086	87	117	133	116	213	102	93	90	122	45	131	133	133	144	108	193	96	143
Unigene0001420	11.3794	11.9148	11.4905	12.9426	11.9818	10.8147	12.6993	13.0439	12.5537	14.9533	11.7382	10.0574	13.2035	15.3715	14.0911	10.9185	12.7016	12.5905	1039	1269	1225	1129	1115	945	1232	1145	1292	1353	1592	1217	1706	2098	1539	1502	1706	2019
Unigene0001421	1.8991	1.6281	1.9135	0.9354	1.4249	0.7004	1.3668	1.2782	1.4866	1.4655	1.4289	2.1916	0	0	0	0	0	0	17	17	20	8	13	6	13	11	15	13	19	26	0	0	0	0	0	0
Unigene0001422	0.2997	0	0	0	0.196	0	0	0	0	0	0	0	0	0	0	0	0	0	3	0	0	0	2	0	0	0	0	0	0	0	0	0	0	0	0	0
Unigene0001423	20.7368	21.2894	23.2349	23.1269	23.1903	21.4038	21.9542	21.0508	20.7936	21.1134	18.1087	18.0842	15.9763	16.6453	12.7041	14.8429	16.1052	18.949	5573	6674	7291	5938	6352	5505	6269	5439	6299	5623	7229	6441	6076	6687	4084	6010	6367	8944
Unigene0001424	4.6695	4.4204	4.1688	4.1622	4.9458	3.9568	3.0127	2.3684	2.3348	2.8056	3.3713	3.8471	2.1046	1.9758	2.5036	1.922	2.1199	2.0809	566	625	590	482	611	459	388	276	319	337	607	618	361	358	363	351	378	443
Unigene0001425	102.881	103.494	105.683	98.2879	105.175	84.6471	83.3086	79.6952	90.5248	86.7325	95.565	87.3356	73.3778	76.7425	68.7283	67.146	86.9211	86.391	13429	15758	16107	12257	13992	10574	11554	10001	13319	11219	18529	15108	13554	14974	10731	13205	16690	19805
Unigene0001426	27.7994	22.4925	27.2658	23.51	32.5778	28.9461	25.061	23.0242	23.7386	24.1436	11.4175	9.6776	15.504	16.2887	13.4706	15.7506	29.5418	33.0656	854	806	978	690	1020	851	818	680	822	735	521	394	674	748	495	729	1335	1784
Unigene0001427	20.0083	18.7121	15.0348	15.2311	19.7145	14.8957	15.7656	12.5838	18.3887	11.6106	15.8336	19.0554	19.101	13.4699	16.8683	15.9474	19.5253	18.7624	473	516	415	344	475	337	396	286	490	272	556	597	639	476	477	568	679	779
Unigene0001428	3.8477	3.9821	5.8337	4.2633	6.7512	5.3426	3.6376	3.6597	3.6288	4.0402	3.7105	3.688	4.5562	4.1741	3.3036	5.2917	6.2564	5.8126	222	268	393	235	397	295	223	203	236	231	318	282	372	360	228	460	531	589
Unigene0001429	52.3082	43.0819	43.5741	49.0305	57.8016	51.5914	42.0498	31.8974	38.9538	24.9116	14.2983	13.2027	23.07	20.4656	18.6755	30.7987	41.2692	37.344	1426	1370	1387	1277	1606	1346	1218	836	1197	673	579	477	890	834	609	1265	1655	1788
Unigene0001430	17.6231	17.4234	23.0041	16.6812	21.8592	19.6776	9.3535	10.3838	12.2985	5.6016	4.159	3.7945	6.6959	5.9296	5.2769	5.9029	5.4068	7.086	1181	1362	1800	1068	1493	1262	666	669	929	372	414	337	635	594	423	596	533	834
Unigene0001431	16.7985	15.2298	20.0331	30.0543	20.8164	39.2052	22.9299	24.073	35.7246	11.3823	12.0393	9.3508	27.0219	22.8176	25.7144	21.5459	21.8687	15.3311	2989	3161	4162	5109	3775	6676	4335	4118	7165	2007	3182	2205	6804	6069	5473	5776	5724	4791
Unigene0001432	2.8096	2.4847	2.229	3.3742	1.8862	2.1323	1.3917	0.523	1.8629	2.0294	2.449	2.6779	2.6124	2.3346	2.6455	2.1593	2.674	2.9974	95	98	88	109	65	69	50	17	71	68	123	120	125	118	107	110	133	178
Unigene0001433	20.81	22.7368	20.943	20.263	20.2565	19.0024	19.2563	18.1772	20.8541	30.8346	34.1373	34.0218	30.2473	31.1749	36.0675	27.1189	26.4181	28.4793	2022	2577	2376	1881	2006	1767	1988	1698	2284	2969	4927	4381	4159	4528	4192	3970	3776	4860
Unigene0001434	0.796	0.853	1.6191	0.729	0.3905	0.9357	0.4682	1.3455	1.1476	1.5061	1.2727	0.4505	0	0	0	0	0	0	8	10	19	7	4	9	5	13	13	15	19	6	0	0	0	0	0	0
Unigene0001435	7.9376	8.0056	8.3613	9.3302	13.7854	7.407	9.3882	5.6514	9.791	7.4959	7.9441	8.3275	9.3285	8.5187	8.4101	14.4529	12.0326	10.2233	187	220	230	210	331	167	235	128	260	175	278	260	311	300	237	513	417	423
Unigene0001436	15.1504	16.4737	13.1895	14.0868	16.0463	13.137	12.1854	13.1599	11.8288	15.9989	14.5347	17.8077	15.3769	13.8732	14.65	14.2771	16.1513	19.2896	1334	1692	1356	1185	1440	1107	1140	1114	1174	1396	1901	2078	1916	1826	1543	1894	2092	2983
Unigene0001437	16.8218	17.0195	11.8262	15.5573	18.3398	11.0669	11.3194	7.2552	8.429	9.7664	16.8677	15.6021	10.1899	9.2552	8.054	13.7593	16.418	17.8187	1898	2240	1558	1677	2109	1195	1357	787	1072	1092	2827	2333	1627	1561	1087	2339	2725	3531
Unigene0001438	3.7441	1.2345	1.6444	4.0195	2.4491	2.4076	2.2589	0.9986	1.7034	1.55	0.7756	0.7244	1.7639	1.2202	1.2841	1.2107	2.48	2.2958	39	15	20	40	26	24	25	10	20	16	12	10	26	19	16	19	38	42
Unigene0001439	0.3431	0.5883	0.551	0.3143	0.2946	0.2689	0.3633	0.9815	0.1903	0.8224	0.4331	0.6149	0.5456	0.2869	0.3944	0.3986	0.2916	0.9524	8	16	15	7	7	6	9	22	5	19	15	19	18	10	11	14	10	39
Unigene0001440	7.9328	7.7286	7.5798	6.8952	6.3471	5.6177	6.3843	6.2247	5.803	7.2664	7.1623	7.5999	8.0863	7.4482	6.0199	7.5164	7.6283	7.0467	1539	1749	1717	1278	1255	1043	1316	1161	1269	1397	2064	1954	2220	2160	1397	2197	2177	2401
Unigene0001441	9.7849	9.9905	10.7056	10.5002	9.7044	7.59	7.4835	6.5651	6.4754	12.0801	15.3468	10.882	7.2384	10.8979	8.7402	10.1572	9.5881	10.3898	555	661	709	569	561	412	451	358	414	679	1293	818	581	924	593	868	800	1035
Unigene0001442	38.0554	38.461	39.1055	38.1746	42.9428	39.595	31.0527	29.2905	34.3237	28.6621	40.5571	38.4441	38.8797	32.279	34.925	43.2749	39.0037	30.7303	4684	5522	5620	4489	5387	4664	4061	3466	4762	3496	7415	6271	6772	5939	5142	8025	7062	6643
Unigene0001443	14.8192	14.1967	13.168	14.6539	14.7842	13.6964	14.622	13.4666	14.6656	15.028	15.413	13.1137	13.5734	14.4839	15.1038	13.6033	12.779	15.143	1013	1132	1051	957	1030	896	1062	885	1130	1018	1565	1188	1313	1480	1235	1401	1285	1818
Unigene0001444	1.3424	1.2394	1.0613	1.1754	1.5451	1.1195	0.656	0.4296	0.7443	1.042	1.9552	1.4318	1.3409	0.7599	1.0899	1.2166	1.3425	0.7864	104	112	96	87	122	83	54	32	65	80	225	147	147	88	101	142	153	107
Unigene0001445	2.4864	2.1315	3.2761	3.6035	2.3457	2.4981	1.3501	1.5915	0.3394	1.351	2.1889	1.0102	1.8922	1.0236	1.0393	2.6024	3.2504	3.7026	26	26	40	36	25	25	15	16	4	14	34	14	28	16	13	41	50	68
Unigene0001446	11.99	15.488	14.4507	11.755	14.8517	12.9821	15.5738	14.4466	11.7442	14.9461	11.286	11.4625	13.3801	14.1546	12.4274	11.163	14.1255	12.8815	221	333	311	207	279	229	305	256	244	273	309	280	349	390	274	310	383	417
Unigene0001447	53.9013	58.9213	47.4909	43.4717	50.7649	44.6212	44.0233	40.9694	30.108	61.2378	66.9464	62.7242	37.2429	40.7955	38.9984	47.8667	38.7915	49.6392	5983	7629	6155	4610	5743	4740	5192	4372	3767	6736	11038	9227	5850	6769	5178	8005	6334	9677
Unigene0001448	126.879	144.015	129.161	123.296	150.376	127.742	111.87	99.6764	116.984	156.853	183.137	182.83	156.697	135.075	155.683	194.567	189.202	183.252	9623	12741	11438	8934	11624	9272	9015	7268	10001	11789	20632	18377	16818	15314	14124	22233	21109	24410
Unigene0001449	0.206	0.1943	0.2294	0.345	0.3234	0.2153	0.1551	0.1714	0.1097	0.2495	0.0832	0.1554	0.0582	0.0965	0.0344	0.0547	0.112	0.1173	10	11	13	16	16	10	8	8	6	12	6	10	4	7	2	4	8	10
Unigene0001450	17.0107	15.9105	14.5737	17.2332	17.0423	13.0039	12.8808	12.4887	11.1165	14.3449	13.947	14.2532	13.6581	15.112	14.7492	15.1599	15.6274	12.0065	2988	3260	2989	2892	3051	2186	2404	2109	2201	2497	3639	3318	3395	3968	3099	4012	4038	3704
Unigene0001451	25.6884	28.2338	29.4527	29.0249	34.6407	35.0963	33.6152	27.9708	29.8217	38.615	26.7368	30.74	26.765	24.0285	26.1867	31.6298	31.8298	36.4492	7626	9777	10209	8232	10481	9971	10603	7983	9979	11360	11790	12094	11244	10663	9299	14147	13900	19004
Unigene0001452	4.0766	3.6242	3.9511	3.4417	3.3743	3.5935	3.2841	2.8617	3.7059	2.6917	2.9816	2.8228	2.9637	1.6273	2.286	2.6835	3.0107	1.5856	243	252	275	196	205	205	208	164	249	159	264	223	250	145	163	241	264	166
Unigene0001453	37.6038	39.1339	37.3625	40.9291	37.56	37.4315	40.2303	42.7932	37.0804	44.9027	41.8514	34.7398	41.2793	50.6774	43.8012	45.4141	44.6994	45.6708	10386	12608	12049	10800	10573	9894	11806	11363	11544	12290	17170	12716	16134	20923	14471	18898	18161	22154
Unigene0001454	83.1837	70.971	84.9462	94.6583	98.4971	144.036	154.19	128.137	132.74	87.1828	41.8101	37.2124	67.4009	79.3133	60.9563	92.4524	88.6937	146.857	8157	8118	9726	8868	9844	13517	16065	12080	14672	8472	6090	4836	9353	11626	7150	13659	12794	25292
Unigene0001455	115.257	133.418	130.668	117.831	148.38	132.339	102.693	83.4248	94.1486	99.1311	138.181	174.505	98.897	71.5758	106.411	109.343	91.4575	121.465	4896	6611	6481	4782	6424	5380	4635	3407	4508	4173	8719	9824	5945	4545	5407	6998	5715	9062
Unigene0001456	5.2053	6.8913	4.5145	5.6553	4.7194	3.2359	2.4185	1.919	2.0459	0.266	1.242	0.7458	0.6984	1.3223	1.6525	1.1371	0.4479	1.3131	79	122	80	82	73	47	39	28	35	4	28	15	15	30	30	26	10	35
Unigene0001457	4.9071	4.4291	4.1849	4.2893	5.2116	4.6939	3.9251	3.766	4.6939	5.2135	5.8597	4.8612	5.3957	7.7521	4.6313	7.8291	6.9325	6.4917	473	498	471	395	512	433	402	349	510	498	839	621	736	1117	534	1137	983	1099
Unigene0001458	2.5181	1.8133	1.4665	2.0032	2.1742	2.8417	2.9388	3.2478	1.3404	1.8296	3.2549	2.1281	0	0	0	0	0	0	25	21	17	19	22	27	31	31	15	18	48	28	0	0	0	0	0	0
Unigene0001459	0.1881	0.3225	0.3222	0.2625	0	0.131	0.7081	0	0.8343	0.2531	0.8864	0.6623	0.0886	0.1258	0.2097	0.1665	0	0.2142	3	6	6	4	0	2	12	0	15	4	21	14	2	3	4	4	0	6
Unigene0001460	7.9676	7.3621	8.3248	7.1826	10.0927	6.5646	3.5274	2.8887	3.8273	2.5984	3.1131	4.4251	3.0771	2.1916	2.4232	4.823	3.2718	3.4159	591	637	721	509	763	466	278	206	320	191	343	435	323	243	215	539	357	445
Unigene0001461	16.1164	18.534	18.5377	16.1865	16.6642	14.5112	16.0027	15.0774	13.9834	20.206	17.978	17.2402	15.725	16.7165	18.3385	15.7827	14.714	16.0848	2545	3414	3418	2442	2682	2193	2685	2289	2489	3162	4217	3608	3514	3946	3464	3755	3418	4461
Unigene0001462	55.1664	50.8465	47.7472	42.1616	44.2185	42.6385	46.7013	41.3512	37.4444	47.5983	47.2393	50.4802	38.0348	40.5367	42.6539	38.9016	43.1768	34.1031	945	1016	955	690	772	699	850	681	723	808	1202	1146	922	1038	874	1004	1088	1026
Unigene0001463	0.1905	0	0.4079	0.0997	0.1869	0.6968	0.8965	0.5945	0.6761	0.0961	0.0641	0	0.1346	0.1275	0	0.3161	0	0.1085	4	0	10	2	4	14	20	12	16	2	2	0	4	4	0	10	0	4
Unigene0001464	0.9228	1.2075	0.9984	1.1693	1.525	0.9135	1.0514	1.7177	1.7236	1.7155	1.4387	1.466	1.2699	0.8773	0.8527	1.354	1.4528	1.4934	19	29	24	23	32	18	23	34	40	35	44	40	37	27	21	42	44	54
Unigene0001465	3.5516	3.4058	3.1198	2.7524	4.5681	3.6041	2.5284	2.2023	2.5752	2.7569	3.7398	4.7586	3.6842	2.5206	2.7788	3.5284	3.8615	2.8519	312	349	320	231	409	303	236	186	255	240	488	554	458	331	292	467	499	440
Unigene0001466	19.3697	18.656	17.2387	17.2058	17.8744	12.406	14.6473	13.4266	12.06	19.0604	19.6583	17.6422	14.2958	16.4802	15.3882	19.7587	18.3035	15.123	1328	1492	1380	1127	1249	814	1067	885	932	1295	2002	1603	1387	1689	1262	2041	1846	1821
Unigene0001467	1.7424	1.3365	0.7069	1.0559	1.4396	1.2457	1.2083	2.3847	2.278	1.203	1.173	1.5915	0	0	0	0	0	0	19	17	9	11	16	13	14	25	28	13	19	23	0	0	0	0	0	0
Unigene0001468	227.6	201.435	166.796	215.665	246.466	223.508	252.982	229.564	204.579	262.522	205.262	188.315	190.348	212.831	220.305	235.944	205.389	190.062	11613	11989	9937	10513	12817	10914	13715	11261	11766	13274	15557	12734	13744	16233	13446	18138	15416	17032
Unigene0001469	2.2485	2.8242	1.3883	2.0799	2.8732	1.5846	1.4764	1.251	1.7165	2.3745	2.6755	3.8273	1.2933	1.2943	1.6175	2.9848	3.1992	3.424	43	63	31	38	56	29	30	23	37	45	76	97	35	37	37	86	90	115
Unigene0001470	0.1883	0	0.5645	0.0986	0.2772	0.492	0.5317	0.3918	0.2506	0.19	0.3804	0.4974	0	0	0	0	0	0	2	0	7	1	3	5	6	4	3	2	6	7	0	0	0	0	0	0
Unigene0001471	34.3254	36.1265	35.7087	33.8128	32.4711	30.874	32.5377	32.1783	29.4654	39.2975	35.0025	32.2221	34.4532	36.1604	34.7848	35.2032	35.6007	30.7356	11292	13863	13716	10627	10887	9720	11373	10177	10926	12811	17104	14048	16039	17782	13688	17448	17228	17758
Unigene0001472	8.6566	6.824	7.5844	9.1651	8.2983	7.5898	7.96	7.6588	4.8551	6.4261	8.7082	7.508	0	0	0	0	0	0	87	80	89	88	85	73	85	74	55	64	130	100	0	0	0	0	0	0
Unigene0001473	0.8978	1.3469	0.7689	1.3508	2.0921	2.1694	0.845	0.5253	0.896	0.1699	0.4155	0.1694	0.3965	0.3378	0.2815	0.3724	0.267	0.2875	16	28	16	23	38	37	16	9	18	3	11	4	10	9	6	10	7	9
Unigene0001474	0.9575	0.8893	1.0251	0.7517	0.3915	0.7504	0.6008	0.166	0.2124	0.8857	1.1281	1.2042	0.5075	0.2135	1.0006	0.7944	0.217	0.8178	12	13	15	9	5	9	8	2	3	11	21	20	9	4	15	15	4	18
Unigene0001475	4.0045	3.2142	2.3705	2.5273	3.6017	2.4204	3.4918	5.3088	5.033	3.7241	3.0527	3.0661	3.4957	2.9547	2.6585	3.14	3.3094	4.4149	204	191	141	123	187	118	189	260	289	188	231	207	252	225	162	241	248	395
Unigene0001476	11.6438	12.4954	12.0915	12.4924	15.2089	11.754	11.3012	12.2736	11.5198	12.0961	11.8142	11.8375	10.1897	11.6841	11.2812	9.9227	8.2334	8.8851	1120	1402	1358	1148	1491	1082	1155	1135	1249	1153	1688	1509	1387	1680	1298	1438	1165	1501
Unigene0001477	0.8492	1.0706	0.7701	0.5229	0.8822	0.7308	1.0813	0.6755	0.4875	0.1512	0.8071	1.7338	0.7766	0.1671	0.3341	0.8289	1.0187	0.7964	17	25	18	10	18	14	23	13	11	3	24	46	22	5	8	25	30	28
Unigene0001478	12.0247	12.895	14.2003	11.7901	13.9272	12.4113	14.4578	12.8852	12.8383	14.5157	10.0565	10.0127	13.5126	13.3472	11.4474	8.9279	9.9726	10.617	1391	1740	1918	1303	1642	1374	1777	1433	1674	1664	1728	1535	2212	2308	1584	1556	1697	2157
Unigene0001479	1.4783	1.5049	2.2157	2.8529	4.2154	3.7652	3.6522	4.5649	4.7132	2.191	2.6125	2.4401	1.7302	0.8653	0.6952	2.3917	3.8313	1.9991	32	38	56	59	93	78	84	95	115	47	84	70	53	28	18	78	122	76
Unigene0001480	26.6011	26.2338	27.1413	29.3838	30.5832	27.8894	24.072	19.0945	20.9382	35.3755	29.4678	29.3046	30.0811	31.5063	27.7641	29.4626	29.9491	31.1487	3272	3764	3898	3453	3834	3283	3146	2258	2903	4312	5384	4777	5236	5793	4085	5460	5419	6729
Unigene0001481	5.4981	4.9282	4.3198	5.0334	6.1322	4.4847	4.2458	3.4704	3.8355	4.2204	3.9123	5.6379	5.1582	5.0612	4.2821	5.6558	4.7598	5.4583	351	367	322	307	399	274	288	213	276	267	371	477	466	483	327	544	447	612
Unigene0001482	35.228	35.7489	30.9239	34.633	30.0018	39.1534	47.1611	61.6099	55.5661	40.2672	32.7394	28.0237	32.0966	32.5158	33.4553	30.7389	37.4504	25.3901	2765	3273	2834	2597	2400	2941	3933	4649	4916	3132	3817	2915	3565	3815	3141	3635	4324	3500
Unigene0001483	7.8928	8.7432	8.7552	7.3614	8.6586	6.8519	6.2484	5.9762	6.0604	6.3844	6.7269	7.8115	5.5571	5.9582	4.7148	6.3196	6.4334	5.0301	1643	2123	2128	1464	1837	1365	1382	1196	1422	1317	2080	2155	1637	1854	1174	1982	1970	1839
Unigene0001484	7.7446	9.6519	11.042	8.692	11.2444	9.6595	8.1527	5.5411	6.3545	6.3921	8.0166	11.7044	5.6784	4.8365	7.0545	6.7745	5.4778	8.3732	346	503	576	371	512	413	387	238	320	283	532	693	359	323	377	456	360	657
Unigene0001485	56.4405	53.5408	61.999	70.7101	51.745	86.6407	41.1423	53.4778	65.2871	25.7587	28.6958	28.3252	30.3342	28.3424	25.7642	33.0644	29.6616	27.4968	7668	8485	9835	9178	7165	11265	5939	6985	9998	3468	5791	5100	5832	5756	4187	6768	5928	6561
Unigene0001486	8.1792	8.1562	7.0355	7.4317	8.687	6.384	5.6933	5.5647	5.7919	6.0004	7.3658	7.0021	6.6404	6.5712	5.0215	7.9429	9.5059	8.9423	2304	2680	2314	2000	2494	1721	1704	1507	1839	1675	3082	2614	2647	2767	1692	3371	3939	4424
Unigene0001487	2.3396	2.1955	2.6085	2.3055	2.7299	1.6959	1.8548	1.3922	1.2996	1.7122	2.4974	2.5209	1.7427	1.3254	1.2863	2.2244	2.2711	2.5743	222	243	289	209	264	154	187	127	139	161	352	317	234	188	146	318	317	429
Unigene0001488	4.9087	5.0698	4.0605	2.6829	5.7039	4.5164	2.9958	2.8753	3.5522	1.5722	1.8271	1.6939	1.7995	1.6923	2.1849	1.957	2.3688	2.3847	293	353	283	153	347	258	190	165	239	93	162	134	152	151	156	176	208	250
Unigene0001489	4.3092	3.3053	4.0614	4.0788	4.0662	3.2963	4.0751	3.1955	4.9022	2.4759	1.9849	2.287	2.7828	2.3034	2.2925	2.4496	3.3779	3.7097	209	187	230	189	201	153	210	149	268	119	143	147	191	167	133	179	241	316
Unigene0001490	19.2384	17.2699	16.6205	21.7887	24.0151	17.6116	34.4435	39.1487	35.4757	19.9218	22.0381	25.4102	21.6854	23.7184	33.8506	27.3209	21.5915	23.6285	573	600	578	620	729	502	1090	1121	1191	588	975	1003	914	1056	1206	1226	946	1236
Unigene0001491	1.0775	0.4838	0.747	0.2148	0.5034	0.3753	0.1932	0	0.2731	0.4142	0.7254	0.2323	0.145	0	0.0858	0.3405	0.0698	0.1753	21	11	17	4	10	7	4	0	6	8	21	6	4	0	2	10	2	6
Unigene0001492	0.518	0.2467	0.9859	0.3615	1.1295	0.1804	0.2167	0.4191	0.2553	1.3939	1.3562	2.5189	0.2847	0.6161	2.4059	0.2292	0.3913	0.426	9	5	20	6	20	3	4	7	5	24	35	58	7	16	50	6	10	13
Unigene0001493	4.6657	4.7191	4.5042	5.1835	4.3369	4.747	3.6401	3.7036	3.7035	3.717	4.2983	3.3816	2.3426	3.0802	2.9596	4.4142	3.5195	4.3926	228	269	257	242	216	222	189	174	204	180	312	219	162	225	173	325	253	377
Unigene0001494	1.5811	2.0181	1.5497	1.2872	1.5858	0.6058	0.9424	0.5299	0.9195	0.8155	2.661	1.4184	1.4152	1.1635	2.0561	1.7723	2.9497	2.0605	90	134	103	70	92	33	57	29	59	46	225	107	114	99	140	152	247	206
Unigene0001495	0.4177	0.5372	0.8944	0	1.3662	0.4365	0.6553	0.7242	1.1118	0.6323	1.1718	0.5253	0.6888	0.3726	0.2328	1.0628	0.7099	0.4757	6	9	15	0	20	6	10	10	18	9	25	10	14	8	4	23	15	12
Unigene0001496	15.2862	17.0869	18.1652	20.3348	16.2526	21.0149	17.6405	22.2863	22.0273	19.1864	15.4546	14.5233	15.6369	19.1633	15.7595	20.017	15.8382	19.0681	849	1107	1178	1079	920	1117	1041	1190	1379	1056	1275	1069	1229	1591	1047	1675	1294	1860
Unigene0001497	0.633	0.4719	0.7778	0.5185	0.378	0.3451	0.7512	1.0306	0.4151	0.6943	0.5744	0.353	0.9335	0.6076	1.0814	0.9316	0.8419	0.4858	23	20	33	18	14	12	29	36	17	25	31	17	48	33	47	51	45	31
Unigene0001498	1.5843	1.2885	1.4264	1.0843	1.2555	0.9338	1.1852	1.2254	0.5766	1.5782	1.2443	1.8238	0.8468	1.0055	1.2056	0.7819	0.718	0.798	78	74	82	51	63	44	62	58	32	77	91	119	59	74	71	58	52	69
Unigene0001499	4.9833	3.2041	4.7529	3.7935	6.223	2.4852	4.9033	5.5368	3.4163	4.5715	4.6511	4.3584	0	0	0	0	0	0	44	33	49	32	56	21	46	47	34	40	61	51	0	0	0	0	0	0
Unigene0001500	15.0533	20.9376	19.7624	25.546	31.3147	28.3201	17.6052	16.5454	20.759	15.0698	15.7413	17.7591	19.3452	14.5116	19.7043	28.1161	18.5867	24.994	882	1431	1352	1430	1870	1588	1096	932	1371	875	1370	1379	1604	1271	1381	2482	1602	2572
Unigene0001501	0.1894	0	0.4461	0.0991	0.1394	0.2969	0.1337	0	0.2941	0.3345	0.2232	0.393	0.2008	0.5702	0.3167	0.1572	0.5151	0.5662	4	0	11	2	3	6	3	0	7	7	7	11	6	18	8	5	16	21
Unigene0001502	3.313	2.8741	2.6904	2.3417	3.2506	2.7584	2.4845	2.0731	2.4298	2.9169	3.7587	3.6054	4.1273	2.9933	3.4483	3.3641	4.096	3.8929	502	508	476	339	502	400	400	302	415	438	846	724	885	678	625	768	913	1036
Unigene0001503	0.7542	0.4183	0.8359	0.5108	0.6529	0.6026	0.2923	0.3692	0.3936	0.8953	0.5376	0.3013	0.5643	0.5342	0.8901	0.7067	0.5428	0.6567	17	11	22	11	15	13	7	8	10	20	18	9	18	18	24	24	18	26
Unigene0001504	36.5514	38.2241	29.0254	28.7711	41.619	21.2729	26.9659	20.7356	16.2773	24.7396	46.2217	71.6573	29.51	18.4438	30.6643	38.9971	40.0078	48.7601	4835	5898	4483	3636	5611	2693	3790	2637	2427	3243	9082	12562	5524	3647	4852	7772	7785	11328
Unigene0001505	2.8175	3.1019	2.6374	2.6387	3.8848	2.0764	2.8658	2.5245	2.219	3.332	3.4675	3.976	4.5409	3.2836	4.2935	8.6811	7.5942	6.1018	570	732	623	510	801	402	616	491	506	668	1042	1066	1300	993	1039	2646	2260	2168
Unigene0001506	100.198	91.1245	98.6053	93.3015	82.714	61.5843	88.698	95.3722	63.4544	177.833	153.004	144.839	139.773	146.253	217.697	131.042	126.278	190.716	6360	6747	7308	5658	5351	3741	5982	5820	4540	11186	14426	12184	12555	13877	16529	12532	11791	21261
Unigene0001507	2.1311	2.2042	1.8847	1.1395	2.4319	1.5975	2.3109	1.7589	1.4385	2.4777	4.1949	4.6668	3.6339	1.937	3.3888	5.5809	4.8657	4.0622	92	111	95	47	107	66	106	73	70	106	269	267	222	125	175	363	309	308
Unigene0001508	9.5592	8.5829	7.1697	9.236	11.3355	9.4566	41.3241	44.7879	39.1538	6.2216	7.8349	10.0086	16.418	10.1315	16.1248	14.0222	13.6503	10.4911	676	708	592	624	817	640	3105	3045	3121	436	823	938	1643	1071	1364	1494	1420	1303
Unigene0001509	63.9924	67.3156	66.5882	50.7483	61.5235	52.0613	61.1489	47.6438	49.6412	47.0535	56.5393	73.2844	56.8715	38.4661	60.5184	59.4699	55.8307	56.5023	1242	1524	1509	941	1217	967	1261	889	1086	905	1630	1885	1562	1116	1405	1739	1594	1926
Unigene0001510	12.8388	18.3834	15.084	8.0099	12.9397	13.4155	11.1271	10.4919	7.6153	12.7207	9.3345	6.8045	5.4525	6.2239	4.5835	6.2805	7.1088	6.6593	1213	2026	1664	723	1246	1213	1117	953	811	1191	1310	852	729	879	518	894	988	1105
Unigene0001511	65.3647	71.1763	65.6514	69.3192	78.793	72.7026	69.6655	70.0207	71.3349	61.4163	64.7125	76.257	74.3201	61.4975	65.0532	84.5276	90.5678	79.8633	7665	9736	8989	7766	9417	8159	8680	7894	9429	7137	11272	11851	12333	10780	9125	14934	15623	16448
Unigene0001512	8.7144	8.6613	9.0249	9.9413	12.0118	11.0316	9.5955	9.3998	11.1121	6.5821	7.6746	7.7228	6.9813	6.292	5.8931	6.7407	7.1768	5.9849	1324	1535	1601	1443	1860	1604	1549	1373	1903	991	1732	1555	1501	1429	1071	1543	1604	1597
Unigene0001513	0.5067	0.6516	0.868	0.3315	1.243	0.5957	0.3577	0	0.2248	0.0639	0.7676	0.3824	0.3133	0	0.6354	0.2102	0.1722	0.1082	8	12	16	5	20	9	6	0	4	1	18	8	7	0	12	5	4	3
Unigene0001514	0.8856	1.1389	0.5689	0.6953	0.3259	0.4627	0.8335	0.6909	0.3929	0.4469	0.9689	0.5012	0.3129	0.5184	0.3702	0.5878	0.1505	0.5673	8	12	6	6	3	4	8	6	4	4	13	6	4	7	4	8	2	9
Unigene0001515	34.4434	33.4443	31.3195	29.4107	34.3967	24.1005	25.3603	23.2317	22.301	21.9193	23.7575	26.261	21.2084	25.2702	21.8457	32.7089	28.1377	36.2243	3257	3689	3458	2657	3315	2181	2548	2112	2377	2054	3337	3291	2838	3572	2471	4660	3914	6016
Unigene0001516	27.9084	26.193	25.0707	25.199	27.2021	23.2403	25.6519	25.05	24.6034	35.824	32.7642	40.7275	32.262	28.2905	35.6548	33.2803	30.4098	32.1432	3334	3650	3497	2876	3312	2657	3256	2877	3313	4241	5814	6448	5454	5052	5095	5990	5344	6744
Unigene0001517	0.5437	0.1865	0.0931	0.5691	0.7469	0.2273	0	0.2262	0.193	0	0	0.0821	0.0768	0.0727	0	0.2887	0.2957	0.5573	5	2	1	5	7	2	0	2	2	0	0	1	1	1	0	4	4	9
Unigene0001518	52.7138	51.4715	49.2123	51.1959	47.0041	40.0616	42.2613	43.3934	36.216	54.9597	56.3992	51.4444	40.5194	53.2768	46.0073	42.8726	43.0295	44.749	8706	9916	9490	8078	7912	6332	7416	6890	6742	8995	13836	11260	9470	13153	9089	10668	10454	12980
Unigene0001519	3.4333	2.9699	2.2752	2.9432	3.1705	2.5973	2.4856	1.8745	2.3017	1.6931	3.3049	3.5401	2.1078	2.1721	2.1299	2.5778	3.1788	2.1318	221	223	171	181	208	160	170	116	167	108	316	302	192	209	164	250	301	241
Unigene0001520	431.194	509.514	567.143	478.258	402.024	529.999	506.49	570.883	498.775	820.346	611.308	481.754	459.852	555.693	544.077	545.867	438.816	521.317	19194	26456	29477	20339	18239	22578	23955	24431	25026	36187	40420	28420	28967	36976	28970	36609	28734	40756
Unigene0001521	5.3966	6.2123	3.7404	3.9599	4.6809	2.6887	2.1076	1.7795	1.5548	2.5123	3.8578	3.4529	1.4055	1.3678	1.593	2.2433	2.7042	1.7106	388	521	314	272	343	185	161	123	126	179	412	329	143	147	137	243	286	216
Unigene0001522	34.2119	38.8838	35.6684	31.279	33.9345	37.4016	41.2539	36.7824	37.7514	38.1514	34.5917	33.9425	42.3664	43.3685	42.7633	35.1446	38.6836	31.1068	2379	3154	2896	2078	2405	2489	3048	2459	2959	2629	3573	3128	4169	4508	3557	3682	3957	3799
Unigene0001523	18.425	19.4147	21.5395	16.3502	19.0397	17.2203	16.3761	14.4756	17.6302	16.6453	17.0226	19.6141	14.6716	15.372	17.7604	16.4224	12.8635	16.8008	1222	1502	1668	1036	1287	1093	1154	923	1318	1094	1677	1724	1377	1524	1409	1641	1255	1957
Unigene0001524	2.3296	1.8972	1.7956	1.8288	2.6285	1.3388	1.5347	1.3327	1.7567	2.2332	1.8035	3.164	0	0	0	0	0	0	20	19	18	15	23	11	14	11	17	19	23	36	0	0	0	0	0	0
Unigene0001525	11.8834	10.2807	10.4053	18.4362	19.3102	19.1879	11.3777	10.0092	11.3577	3.9647	7.1781	9.2313	3.8613	3.2915	3.2441	7.7911	8.1769	6.2086	983	992	1005	1457	1628	1519	1000	796	1059	325	882	1012	452	407	321	971	995	902
Unigene0001526	140.207	150.39	148.493	147.742	117.837	129.422	127.324	132.973	124.134	44.9638	37.5251	26.7423	48.8319	55.3942	40.6142	53.5053	63.5967	45.7308	13241	16567	16374	13330	11342	11697	12776	12073	13214	4208	5264	3347	6526	7820	4588	7613	8835	7585
Unigene0001527	2.815	2.3204	1.8545	3.1731	3.1869	1.8101	2.1399	3.1532	2.0171	3.7146	2.2595	2.4508	0	0	0	0	0	0	26	25	20	28	30	16	21	28	21	34	31	30	0	0	0	0	0	0
Unigene0001528	2.6427	1.8124	2.4896	2.9505	5.3587	3.0375	2.8188	1.7409	3.4386	5.0668	4.6849	4.7192	5.7891	4.4786	4.5658	4.9112	4.7906	5.4169	30	24	33	32	62	33	34	19	44	57	79	71	93	76	62	84	80	108
Unigene0001529	21.2865	21.8945	17.7447	23.4462	19.2996	18.8495	20.6156	18.5693	20.1976	19.1387	25.8606	25.8519	20.1087	18.6807	20.6963	21.6767	21.9914	21.8227	2963	3555	2884	3118	2738	2511	3049	2485	3169	2640	5347	4769	3961	3887	3446	4546	4503	5335
Unigene0001530	1.7097	1.2214	1.4643	0.6711	2.0969	1.7865	1.2068	1.3338	1.58	1.2221	0.5755	0.5375	0.8054	1.382	0.6551	1.2766	0.7264	2.4742	24	20	24	9	30	24	18	18	25	17	12	10	16	29	11	27	15	61
Unigene0001531	0.0526	0	0.4507	0.3305	0.3098	0.11	0.1486	0	0	0.2655	0.4252	0.5559	0.3719	0.2112	0.44	0.5589	0.2504	0.2098	1	0	10	6	6	2	3	0	0	5	12	14	10	6	10	16	7	7
Unigene0001532	0	0	0.1217	0.1487	0.2788	0	0.1337	0	0.063	0	0	0	0.0502	0	0	0	0	0	0	0	2	2	4	0	2	0	1	0	0	0	1	0	0	0	0	0
Unigene0001533	28.9365	25.1737	32.3925	24.0329	25.6399	16.807	20.1131	15.4491	15.4091	22.9844	51.0836	30.3254	18.6947	30.486	42.6772	14.4799	13.9217	28.2508	3312	3361	4329	2628	2991	1841	2446	1700	1988	2607	8685	4600	3028	5216	5843	2497	2344	5679
Unigene0001534	3.0116	3.0341	2.7864	3.0833	4.2275	2.4808	2.1517	2.4695	2.7888	1.6415	2.2051	1.9739	1.367	1.4559	1.507	1.6487	1.3898	1.6647	137	161	148	134	196	108	104	108	143	74	149	119	88	99	82	113	93	133
Unigene0001535	12.8773	11.9663	12.6375	14.6104	13.9801	12.6668	12.3982	12.1127	10.5884	12.4948	12.1052	13.3582	7.4352	11.5359	9.3919	9.9301	9.7024	10.8502	2132	2311	2443	2311	2359	2007	2181	1928	1976	2050	2977	2931	1742	2855	1860	2477	2363	3155
Unigene0001536	0	0	0.3251	0.7946	0.5586	0.2975	0	0	0.2526	0	0.1278	0.1432	0.4694	0	0	0.126	0.258	0.2701	0	0	4	8	6	3	0	0	3	0	2	2	7	0	0	2	4	5
Unigene0001537	1.2633	0.7876	0.6885	0.601	1.3522	0.72	0.3243	0.9557	1.3245	0.1159	0	0.5199	0.3246	0.2305	0.9601	0.6098	0.2342	0.327	11	8	7	5	12	6	3	8	13	1	0	6	4	3	10	8	3	5
Unigene0001538	12.0353	13.2866	13.2442	11.8868	12.7118	11.1932	11.273	12.5904	12.8209	14.9431	12.5873	12.7451	11.0416	11.769	9.0707	12.9139	12.4835	11.0979	1046	1347	1344	987	1126	931	1041	1052	1256	1287	1625	1468	1358	1529	943	1691	1596	1694
Unigene0001539	11.2684	11.2217	10.8	10.4221	12.0332	12.0093	8.5312	8.1781	8.9951	7.2601	7.6229	8.2599	7.5295	6.2223	6.8673	9.8003	9.2533	10.9376	1856	2156	2077	1640	2020	1893	1493	1295	1670	1185	1865	1803	1755	1532	1353	2432	2242	3164
Unigene0001540	4.1734	3.6772	2.4822	3.5189	3.5261	3.8763	3.8188	3.6175	3.2911	3.3925	3.3559	2.7117	0	0	0	0	0	0	36	37	25	29	31	32	35	30	32	29	43	31	0	0	0	0	0	0
Unigene0001541	4.396	6.5716	7.7978	3.5861	4.8197	4.0703	2.2527	1.6598	2.1651	2.147	1.5903	1.0624	5.9365	3.621	1.9618	4.4337	3.2649	3.7946	281	490	582	219	314	249	153	102	156	136	151	90	537	346	150	427	307	426
Unigene0001542	40.3594	42.2165	47.4487	48.0094	41.9955	55.637	56.3845	62.7742	66.4368	69.7877	60.1306	49.3511	39.2783	45.6738	44.9256	47.6438	45.6534	37.5873	3107	3791	4265	3531	3295	4099	4612	4646	5765	5324	6876	5035	4279	5256	4137	5526	5170	5082
Unigene0001543	40.0816	32.4753	20.873	33.3921	35.2579	23.8855	27.5909	26.2189	23.3067	42.1466	51.1241	40.6434	41.8164	53.8089	52.1951	46.0135	46.5725	101.126	8399	7938	5107	6685	7530	4790	6143	5282	5505	8752	15913	11287	12400	16855	13083	14527	14356	37217
Unigene0001544	13.998	15.8847	17.1601	16.249	14.3369	15.5941	17.8637	18.5667	15.9267	22.3548	15.9943	12.7598	17.5908	24.6384	19.1149	16.2722	15.73	16.2901	3009	3983	4307	3337	3141	3208	4080	3837	3859	4762	5107	3635	5351	7917	4915	5270	4974	6150
Unigene0001545	14.9541	15.7741	18.0975	12.3179	13.3648	22.012	4.2529	6.2557	9.8636	1.5746	2.6263	2.453	2.6878	1.8703	2.6362	3.064	1.4807	3.3318	460	566	650	362	419	648	139	185	342	48	120	100	117	86	97	142	67	180
Unigene0001546	65.9514	64.2226	68.2154	60.8896	69.4475	50.0263	49.4979	48.7625	54.3593	47.1173	59.5918	55.081	41.0017	43.9939	37.8092	38.5735	51.45	52.7861	3510	3987	4239	3096	3767	2548	2799	2495	3261	2485	4711	3885	3088	3500	2407	3093	4028	4934
Unigene0001547	1.4644	1.965	1.6904	1.5995	1.062	0.5988	1.1985	0.3311	0.3389	2.2488	3.1291	2.9306	1.9347	2.0445	1.7565	2.2398	2.0776	2.5014	23	36	31	24	17	9	20	5	6	35	73	61	43	48	33	53	48	69
Unigene0001548	0.4513	0.2462	0.2811	0.4724	0.6441	0.2144	0.3089	0.1707	0.5824	0	0.221	0.3406	0	0	0	0.0545	0.1116	0.1635	11	7	8	11	16	5	8	4	16	0	8	11	0	0	0	2	4	7
Unigene0001549	1.1795	0.8358	0.6597	0.9952	0.9329	0.654	0.8496	0.7136	0.4378	1.3481	1.1992	1.5439	1.3183	1.2882	1.8111	0.9506	1.0636	1.2952	98	81	64	79	79	52	75	57	41	111	148	170	155	160	180	119	130	189
Unigene0001550	6.9581	4.953	4.8869	4.4747	5.8793	4.8221	3.8215	3.1629	4.1894	2.2743	3.0346	3.1313	2.8819	2.6205	2.8412	2.8493	4.268	2.923	389	323	319	239	335	258	227	170	264	126	252	232	228	219	190	240	351	287
Unigene0001551	11.1109	13.177	9.0101	11.7148	14.212	11.8336	11.5342	8.1091	10.9772	9.0143	15.1241	16.0267	16.3291	13.3347	14.6396	18.3557	19.332	28.7269	1505	2082	1425	1516	1962	1534	1660	1056	1676	1210	3043	2877	3130	2700	2372	3746	3852	6834
Unigene0001552	65.6671	58.8944	59.6658	62.4549	65.8862	58.1018	62.593	54.0125	52.9355	73.8159	71.5237	76.5636	60.945	64.5132	68.0017	69.5308	72.0909	63.5036	1018	1065	1080	925	1041	862	1031	805	925	1134	1647	1573	1337	1495	1261	1624	1644	1729
Unigene0001553	1.6129	1.7119	1.0524	4.341	4.7474	0.963	1.9517	1.2782	0.6132	1.0075	1.396	1.4488	0.7055	1.0276	0.8347	0.8666	3.0804	6.0347	21	26	16	54	63	12	27	16	9	13	27	25	13	20	13	17	59	138
Unigene0001554	16.914	19.6626	16.8928	17.978	16.0731	18.0659	16.2475	15.596	15.3075	15.4123	15.8522	13.2763	16.3312	16.6046	15.1834	14.7309	16.6123	14.9377	1938	2628	2260	1968	1877	1981	1978	1718	1977	1750	2698	2016	2648	2844	2081	2543	2800	3006
Unigene0001555	6.6165	8.1053	8.0744	8.0032	8.5036	9.5426	9.1849	8.4653	8.8247	14.1395	14.8458	12.1334	16.3866	14.2251	14.5881	16.3302	18.527	14.7022	739	1056	1053	854	968	1020	1090	909	1111	1565	2463	1796	2590	2375	1949	2748	3044	2884
Unigene0001556	0.5941	0.9997	1.0176	0.76	1.1442	0.7817	1.1182	1.007	0.6637	0.7327	0.7851	1.3614	0.7619	0.8537	0.4415	0.3505	0.5983	0.5262	27	53	54	33	53	34	54	44	34	33	53	82	49	58	24	24	40	42
Unigene0001557	0.7723	0.3505	0.0778	0	0.1337	0	0	0.0473	0.0403	0.0458	0.0612	0.1714	0.931	0.8205	0.6836	0.7538	2.1926	0.6725	17	9	2	0	3	0	0	1	1	1	2	5	29	27	18	25	71	26
Unigene0001558	5.1364	4.1402	5.0825	4.2196	5.5684	4.7969	3.563	2.5259	2.8926	1.2665	1.2583	1.1272	2.6174	1.7203	1.7279	2.4403	2.0727	2.3109	753	708	870	591	832	673	555	356	478	184	274	219	543	377	303	539	447	595
Unigene0001559	4.2904	4.491	4.4467	4.1003	4.6825	3.8009	3.248	2.3284	3.3512	2.9805	4.3117	4.3869	3.1637	2.8182	2.7031	3.6215	3.5295	3.8237	276	337	334	252	307	234	222	144	243	190	412	374	288	271	208	351	334	432
Unigene0001560	5.3781	5.4862	5.4461	6.8897	6.5977	5.6408	4.5523	4.7426	4.6932	7.9119	8.2978	8.4326	6.2576	7.3087	8.5623	8.2752	7.0499	9.0671	795	946	940	973	994	798	715	674	782	1159	1822	1652	1309	1615	1514	1843	1533	2354
Unigene0001561	3.4657	3.4613	3.3524	3.0568	4.3585	2.6012	2.5913	2.1776	2.2397	1.6066	1.6818	2.0177	1.554	1.6712	1.1251	2.6973	2.5473	2.98	394	459	445	332	505	283	313	238	287	181	284	304	250	284	153	462	426	595
Unigene0001562	0.2516	0.2876	0.5029	0.0878	0.4115	0.7012	1.5	0.698	0.2977	1.185	0.2823	0.6329	0.4742	0.1122	0.2104	0.4454	0.5132	0.2866	3	4	7	1	5	8	19	8	4	14	5	10	8	2	3	8	9	6
Unigene0001563	46.1952	53.5218	53.1481	51.759	56.5004	57.413	65.4839	68.8207	61.2523	60.394	36.607	39.0468	66.0841	66.4421	65.5763	57.3726	53.1459	66.3139	4060	5487	5454	4346	5061	4829	6115	5815	6068	5260	4779	4548	8219	8729	6894	7597	6871	10236
Unigene0001564	0.5088	1.4395	0.4794	0.4261	0.1997	0.2658	0.2394	0.4763	0.2257	0.4108	0.137	0.1536	0	0.1021	0.1276	0.1351	0.0692	0.3766	10	33	11	8	4	5	5	9	5	8	4	4	0	3	3	4	2	13
Unigene0001565	8.4876	14.2095	14.8076	8.2857	13.6833	17.9168	17.7516	18.4891	15.3894	25.8964	20.9898	19.2994	17.2865	13.6118	17.942	18.854	10.1797	16.3367	297	580	605	277	488	600	660	622	607	898	1091	895	856	712	751	994	524	1004
Unigene0001566	80.4173	94.6255	87.0586	72.5382	82.3965	82.8498	92.4417	85.9951	88.0238	111.34	122.864	176.043	94.6609	83.8906	107.813	96.5771	91.6829	95.2106	1852	2542	2341	1596	1934	1826	2262	1904	2285	2541	4203	5373	3085	2888	2970	3351	3106	3851
Unigene0001567	0.6785	0.3231	0.1291	0.1578	0.1479	0.0788	0.4257	0.1568	0.7357	0.3804	0.5075	0.8533	0.1598	0.5043	0.7563	0.5004	0.41	0.9014	9	5	2	2	2	1	6	2	11	5	10	15	3	10	12	10	8	21
Unigene0001568	218.146	201.649	229.86	220.367	190.031	191.014	239.497	175.779	194.4	267.32	221.095	168.625	258.204	286.775	221.916	211.411	220.89	182.35	2006	2163	2468	1936	1781	1681	2340	1554	2015	2436	3020	2055	3360	3942	2441	2929	2988	2945
Unigene0001569	103.457	103.948	103.195	91.5843	99.6355	88.9576	94.2783	84.4427	84.9405	121.276	118.606	117.385	102.463	106.613	102.833	96.2609	101.194	100.998	18644	21851	21714	15768	18300	15342	18052	14630	17254	21658	31749	28035	26130	28720	22167	26136	26826	31966
Unigene0001570	0.5496	0.4039	0.1345	0.9862	1.1556	2.2973	0.2956	0.3267	0.3483	0.2377	0.1057	0.5925	0.3329	0.3152	0.2626	0.1563	0	0.313	7	6	2	12	15	28	4	4	5	3	2	10	6	6	4	3	0	7
Unigene0001571	15.6667	17.3098	15.8743	18.0958	13.1476	17.1903	20.2426	24.412	17.3873	23.7713	16.9212	13.1437	16.1782	22.8567	20.5461	16.3297	15.1129	15.8253	1797	2316	2126	1983	1537	1887	2467	2692	2248	2702	2883	1998	2626	3919	2819	2822	2550	3188
Unigene0001572	0.3064	0.683	0.5249	0.7057	0.0601	0.3202	0.4038	0.1275	0.2719	0.5566	0.2888	0.2312	0.4764	0.656	0.0512	0.3661	0.1667	0.2443	5	13	10	11	1	5	7	2	5	9	7	5	11	16	1	9	4	7
Unigene0001573	1.6317	1.4862	1.8341	0.9607	1.1006	1.4918	0.3839	0.3182	1.8999	10.1878	7.5519	7.2332	2.8825	2.6606	2.2166	1.8952	1.7331	1.3935	16	17	21	9	11	14	4	3	21	99	110	94	40	39	26	28	25	24
Unigene0001574	13.7947	15.0203	16.2958	12.1155	17.6577	14.6629	15.0724	12.1221	11.9569	13.6803	12.3825	15.075	8.5156	11.721	10.0079	13.7866	14.282	19.6813	174	221	240	146	227	177	202	147	170	171	232	252	152	221	151	262	265	436
Unigene0001575	3.8027	3.2359	3.8599	2.7273	3.4409	5.2539	3.5392	3.9701	4.2608	2.3877	3.603	4.1128	2.7569	2.346	3.0142	2.337	2.6904	2.7987	270	268	320	185	249	357	267	271	341	168	380	387	277	249	256	250	281	349
Unigene0001576	3.4476	3.2569	3.182	2.7065	3.6865	2.4395	2.473	1.793	2.1529	2.0857	2.6421	2.8287	2.1583	2.144	1.9308	2.416	2.9353	2.7444	412	454	444	309	449	279	314	206	290	247	469	448	365	383	276	435	516	576
Unigene0001577	8.1744	7.8349	8.2405	7.6585	7.5997	4.9289	6.2305	4.2374	4.0184	8.6004	9.3824	7.2197	5.1894	6.7056	5.3998	6.7064	8.0712	6.6687	305	341	359	273	289	176	247	152	169	318	520	357	274	374	241	377	443	437
Unigene0001578	4.9082	4.9448	4.8173	4.0125	3.5855	3.5751	4.0125	2.4967	3.0989	5.2602	5.3423	4.92	2.6583	3.9665	3.2197	3.9592	4.1524	3.835	274	322	314	214	204	191	238	134	195	291	443	364	210	331	215	333	341	376
Unigene0001579	131.49	108.718	66.4246	46.835	28.8798	71.2495	394.144	595.68	429.4	76.08	107.075	193.235	32.4401	54.745	23.2164	42.0687	49.978	38.3733	4981	4804	2938	1695	1115	2583	15864	21694	18335	2856	6025	9701	1739	3100	1052	2401	2785	2553
Unigene0001580	19.0929	17.263	16.1798	14.4948	21.7569	15.8632	13.1162	9.4457	11.4151	11.6768	14.7843	19.1236	14.5587	9.9539	12.9333	13.6994	12.851	15.476	1518	1601	1502	1101	1763	1207	1108	722	1023	920	1746	2015	1638	1183	1230	1641	1503	2161
Unigene0001581	10.9435	8.592	6.343	9.1406	12.5451	13.3601	12.1376	12.686	16.0177	4.3875	10.1952	13.0396	5.1295	4.6834	6.2532	9.6602	9.6436	9.9444	297	272	201	237	347	347	350	331	490	118	411	469	197	190	203	395	385	474
Unigene0001582	0.2578	0.0246	0.2453	0.06	0.534	0.2993	0.027	0.1788	0.1525	0.1156	0.1736	0.1297	0.1214	0.0766	0.1916	0.1521	0.1168	0.212	9	1	10	2	19	10	1	6	6	4	9	6	6	4	8	8	6	13
Unigene0001583	1.4945	1.3524	2.0622	3.5632	2.2811	1.4749	1.641	2.0727	2.4308	1.6757	1.3415	1.5663	3.051	2.0551	1.3188	1.5982	1.6369	1.7965	18	19	29	41	28	17	21	24	33	20	24	25	52	37	19	29	29	38
Unigene0001584	61.3412	84.8196	96.4153	65.0394	57.8622	89.8073	107.866	126.163	95.6709	125.687	68.2867	52.8121	68.1681	83.6107	74.8654	63.4991	64.3778	74.0899	6397	10318	11740	6480	6150	8963	11952	12649	11246	12989	10578	7299	10060	13034	9339	9977	9876	13570
Unigene0001585	0.4605	0.6415	0.3944	0.0602	0.2259	0.421	0.1625	0.3592	0	0.2323	0.2325	0.5646	0.1627	0.1155	0.6255	0.4584	0.3521	0.1639	8	13	8	1	4	7	3	6	0	4	6	13	4	3	13	12	9	5
Unigene0001586	1.6592	0.889	0.4441	1.194	0.9157	1.1919	0.8784	1.2944	0	0.7325	0.5585	1.1737	0	0	0	0	0	0	16	10	5	11	9	11	9	12	0	7	8	15	0	0	0	0	0	0
Unigene0001587	9.4956	8.8929	6.629	6.7374	8.038	5.7254	6.2083	3.5413	4.4834	4.6166	8.416	9.754	4.6613	4.2171	4.2471	5.9318	7.6484	7.3754	357	390	291	242	308	206	248	128	190	172	470	486	248	237	191	336	423	487
Unigene0001588	1.0958	0.671	0.2681	0.1639	0.5376	0.2454	0.884	0.3257	0.4166	0.158	0.1054	0.0591	0	0	0.5235	0.3117	0	0.1337	14	10	4	2	7	3	12	4	6	2	2	1	0	0	8	6	0	3
Unigene0001589	32434.3	31634.4	35385.6	26764.8	42224.1	26872.9	15636.7	11034.8	8973.01	3778.83	11484.5	13628.8	8623.36	4436.59	8199.51	18438.9	10804	12570.3	386676	439925	492570	304847	513049	306602	198071	126476	120580	44644	203376	215331	145483	79065	116930	331197	189474	263200
Unigene0001590	51.5733	55.9066	58.0491	57.6656	51.7924	55.4545	45.3103	45.6532	46.2362	50.4619	49.6111	45.8372	45.1728	55.2491	47.1293	52.3379	50.6928	48.9487	8163	10322	10728	8720	8355	8400	7620	6947	8249	7915	11664	9615	10118	13072	8923	12481	11803	13607
Unigene0001591	0.768	0.823	0	0.6029	0.6594	0.5016	0.1807	0.2996	0.0852	0	0.3232	0.4346	0.2714	0.1284	0.321	0.1274	0.6526	0.328	8	10	0	6	7	5	2	3	1	0	5	6	4	2	4	2	10	6
Unigene0001592	7.6246	5.9862	4.7052	5.5086	7.5902	4.149	5.0579	4.4594	3.3708	5.6907	7.3568	6.6895	4.1181	2.6333	3.9204	3.1012	3.2111	3.4058	891	816	642	615	904	464	628	501	444	659	1277	1036	681	460	548	546	552	699
Unigene0001593	0.083	0.4271	0.1422	0.0869	1.222	0.2603	0.3126	0.8636	0.5156	0	0.2795	0	0.0587	0.3333	0.0694	0.2755	0.2258	0.0473	1	6	2	1	15	3	4	10	7	0	5	0	1	6	1	5	4	1
Unigene0001594	29.0644	24.3463	23.3843	26.6762	29.1978	22.8962	18.7812	18.3927	20.1144	19.321	20.5877	18.1259	23.1181	25.1306	20.9021	24.124	25.3486	24.3913	6075	5936	5707	5327	6220	4580	4171	3696	4739	4002	6392	5021	6838	7852	5226	7597	7794	8954
Unigene0001595	0.424	0.4508	0.5956	0.071	0.5658	0.7621	0.2075	0.2293	0.0752	0.5135	0.9249	0.4735	0.1678	0.1815	0.3119	0.1351	0.2075	0.2221	25	31	41	4	34	43	13	13	5	30	81	37	14	16	22	12	18	23
Unigene0001596	1.7011	2.0203	1.639	1.4281	1.4256	1.6849	1.9345	1.6035	1.462	2.0384	1.7058	1.5911	2.2163	2.11	2.4146	1.87	1.7225	1.5436	96	133	108	77	82	91	116	87	93	114	143	119	177	178	163	159	143	153
Unigene0001597	14.2167	14.6512	15.1551	19.3397	17.8567	18.6218	22.3954	23.6497	16.459	20.4509	15.2898	13.9988	12.2729	17.9419	12.8756	11.6947	13.9655	23.4231	564	678	702	733	722	707	944	902	736	804	901	736	689	1064	611	699	815	1632
Unigene0001598	6.5852	6.061	4.5212	4.9758	5.272	6.1915	4.943	3.698	4.5877	2.9081	4.6146	5.223	2.4838	2.0991	1.6887	3.2178	3.6161	3.2818	489	525	392	353	399	440	390	264	384	214	509	514	261	233	150	360	395	428
Unigene0001599	3.3678	3.7808	3.056	2.0143	3.4224	2.2622	1.4339	1.543	2.3831	1.6588	3.2389	2.4202	2.6348	1.9579	1.3072	3.007	3.0253	2.7622	84	110	89	48	87	54	38	37	67	41	120	80	93	73	39	113	111	121
Unigene0001600	50.5948	52.348	47.1323	41.1542	50.6716	41.0971	36.3918	31.4023	34.2478	35.6445	43.4448	49.9771	38.3304	37.0307	35.2317	48.3245	56.1977	52.1699	8004	9660	8706	6220	8170	6222	6117	4776	6107	5588	10209	10478	8581	8757	6667	11518	13078	14495
Unigene0001601	0.1311	0.3371	0	0	1.0932	0.6848	0.6785	0.409	0.1163	0.0661	0.353	0.2967	0.2779	0.3507	0.2739	0	0.4455	0.0746	2	6	0	0	17	10	11	6	2	1	8	6	6	8	5	0	10	2
Unigene0001602	60.0754	39.3798	42.4869	27.9085	28.7682	28.4203	15.0386	16.1474	14.3282	23.8065	31.6185	23.1151	34.9987	26.5188	25.0777	23.8734	23.2287	16.4529	11892	9093	9820	5278	5804	5384	3163	3073	3197	4670	9297	6064	9804	7847	5938	7120	6764	5720
Unigene0001603	1341.79	911.535	696.127	705.842	707.633	659.365	726.45	919.031	766.978	893.621	680.377	724.895	1728.19	1548.68	1478.73	431.147	884.657	834.94	28772	22800	17429	14460	15465	13531	16551	18946	18538	18989	21671	20600	52441	49641	37929	13929	27905	31444
Unigene0001604	0.265	0	0.1135	0.208	0.455	0	0.1247	0	0.2939	0.3342	0.5352	0.1999	0.3745	0.7091	0.443	0.6156	0.0901	0.2263	4	0	2	3	7	0	2	0	5	5	12	4	8	16	8	14	2	6
Unigene0001605	1.6635	0.552	1.5626	1.2357	1.1583	0.4486	0.7576	0.0558	0.1904	0.1624	0.578	0.8908	0.2275	0.2154	0.5383	0.2849	0	0.2444	31	12	34	22	22	8	15	1	4	3	16	22	6	6	12	8	0	8
Unigene0001606	0.0933	0.4798	0.2396	0.1464	0.0915	0.2924	0.0439	0.097	0.1655	0.0471	0	0.2111	0.1318	0.0624	0.1559	0.1238	0.4121	0.3186	2	12	6	3	2	6	1	2	4	1	0	6	4	2	4	4	13	12
Unigene0001607	13.339	11.3213	19.1011	27.3116	13.4271	54.0156	16.2717	23.6409	41.4011	1.8386	1.3609	2.0973	1.9454	2.4822	1.6788	2.3127	1.9709	2.1278	1003	993	1677	1962	1029	3887	1300	1709	3509	137	152	209	207	279	151	262	218	281
Unigene0001608	16.614	16.3788	18.2716	13.0917	16.424	15.1363	13.5745	11.7856	14.1174	16.1842	19.7653	20.1129	11.0503	11.3321	12.4972	14.6587	16.8093	12.2328	1327	1526	1704	999	1337	1157	1152	905	1271	1281	2345	2129	1249	1353	1194	1764	1975	1716
Unigene0001609	8.8429	9.2906	8.4529	7.9679	8.7846	7.1651	6.1581	5.8083	5.3229	7.7759	7.5472	8.7985	8.4138	7.4939	8.8683	10.1445	9.7497	10.8769	1042	1277	1163	897	1055	808	771	658	707	908	1321	1374	1403	1320	1250	1801	1690	2251
Unigene0001610	2.7007	1.312	2.0817	1.3192	1.06	0.7525	1.0167	1.5919	1.5973	0.6359	1.9394	1.8341	0.1908	0.1807	0.7526	0.8963	1.53	0.8714	30	17	27	14	12	8	12	17	20	7	32	27	3	3	10	15	25	17
Unigene0001611	17.9115	19.9574	19.22	17.3954	19.0785	14.1907	18.9066	18.5633	16.7411	21.3091	25.5823	23.1092	22.9251	21.1696	24.4067	22.67	23.0424	22.0795	3867	5026	4845	3588	4198	2932	4337	3853	4074	4559	8204	6612	7004	6832	6303	7374	7318	8372
Unigene0001612	6.0663	7.3383	7.0436	5.1449	9.081	5.8627	6.5669	7.5569	7.5515	6.0247	7.0702	6.2238	6.7775	7.3143	8.038	8.6575	7.5142	8.3142	253	357	343	205	386	234	291	303	355	249	438	344	400	456	401	544	461	609
Unigene0001613	0.266	0.6385	0.8201	0.7239	1.3571	1.0561	2.2029	2.324	2.1237	2.0399	5.4794	5.7802	2.6314	2.7758	2.9352	3.319	2.2059	4.8765	5	14	18	13	26	19	44	42	45	38	153	144	70	78	66	94	61	161
Unigene0001614	3.5521	3.753	3.8151	2.3313	2.8259	2.1668	1.2469	2.4565	1.005	1.8407	2.9989	1.7675	1.3568	1.2074	1.3002	2.0518	1.9057	2.1646	185	228	232	116	150	108	69	123	59	95	232	122	100	94	81	161	146	198
Unigene0001615	295.629	283.731	326.425	225.565	347.402	217.221	176.226	136.389	147.577	91.745	142.429	178.546	93.5392	85.1986	84.3385	133.261	107.519	160.684	10441	11689	13461	7611	12505	7342	6613	4631	5875	3211	7472	8357	4675	4498	3563	7091	5586	9967
Unigene0001616	1.6453	2.7328	2.1137	3.6596	2.7242	4.0831	2.7099	3.4228	4.7439	2.3867	1.0384	2.1726	2.18	1.5822	2.7509	1.2285	1.2583	4.2742	16	31	24	34	27	38	28	32	52	23	15	28	30	23	32	18	18	73
Unigene0001617	0.5922	0.3385	0.1691	0.1033	0.3874	0.4125	0.8361	0.2053	0.3503	1.2948	1.8605	2.0853	1.1857	2.4431	1.2377	2.7515	3.422	0.8992	6	4	2	1	4	4	9	2	4	13	28	28	17	37	15	42	51	16
Unigene0001618	0.9145	0.196	0.2611	0.7578	0.2991	0.5574	0.1076	0.3567	0.3042	0	0.077	0	0.2423	0.5098	0.1911	0.1265	0.2331	0.3471	24	6	8	19	8	14	3	9	9	0	3	0	9	20	6	5	9	16
Unigene0001619	0.3528	0.4032	0.3021	0.1231	0.5192	0.1843	0.1107	0.1223	0.4695	0	0.3958	0.4437	0.2493	0	0.1966	0	0.3198	0.2678	6	8	6	2	9	3	2	2	9	0	10	10	6	0	4	0	8	8
Unigene0001620	1.6197	1.469	0.7237	1.0319	1.1516	0.6623	1.4581	1.2696	0.4165	2.9609	1.9912	3.0111	2.2393	1.4133	3.493	3.5834	4.6276	3.4082	69	73	36	42	50	27	66	52	20	125	126	170	135	90	178	230	290	255
Unigene0001621	0.0877	0.1503	0.1502	0	0	0.1527	0.8801	0.0608	1.3481	0.1474	2.1444	1.3892	0.2065	0.8602	0.2932	0.2522	0.0397	0.1664	3	6	6	0	0	5	32	2	52	5	109	63	10	44	12	13	2	10
Unigene0001622	3.0877	2.1774	1.3009	1.7984	1.7102	1.2749	1.6171	1.6835	2.0103	1.1559	1.8272	2.3486	1.1965	1.5492	1.3115	1.7849	1.3711	1.8573	124	102	61	69	70	49	69	65	91	46	109	125	68	93	63	108	81	131
Unigene0001623	8.2419	6.774	7.1073	6.7872	9.4286	7.5531	4.8956	4.3933	6.0796	2.3957	3.0057	3.1068	5.4936	3.7073	3.0807	5.7479	5.651	4.8098	1163	1115	1171	915	1356	1020	734	596	967	335	630	581	1097	782	520	1222	1173	1192
Unigene0001624	4.26	6.3208	4.4202	5.2307	5.7874	4.7081	3.3154	4.1754	2.6891	4.8774	7.0594	6.4288	4.0524	3.9459	3.9722	6.3618	5.1792	3.8249	52	90	63	61	72	55	43	49	37	59	128	104	70	72	58	117	93	82
Unigene0001625	1.1892	0.2266	0.2263	0.1383	1.0372	0.8974	0	0	0.1758	0	0.3558	0.4985	0.747	0	0.4419	0.2631	0.6288	0.3009	18	4	4	2	16	13	0	0	3	0	8	10	16	0	8	6	14	8
Unigene0001626	0.6009	0	0.2059	0.4403	1.2971	0.3767	0.4524	0.5	0.5864	0.2425	0	0.2267	0.4671	0.1206	0	0.2792	0.6944	0.2053	10	0	4	7	22	6	8	8	11	4	0	5	11	3	0	7	17	6
Unigene0001627	0.1408	0.0604	0.6634	0.516	0.1382	0.2208	0.5965	0.3662	0.3748	0.7106	0.5215	0.4782	0.1991	0.1413	0.2944	0.0467	0.0479	0.2406	2	1	11	7	2	3	9	5	6	10	11	9	4	3	5	1	1	6
Unigene0001628	11.4382	14.0384	15.4108	12.4959	12.222	14.1847	17.6455	19.6433	15.7296	20.1671	13.6135	11.8074	16.0501	20.0177	16.0538	10.2292	10.9774	11.4257	1258	1801	1979	1313	1370	1493	2062	2077	1950	2198	2224	1721	2498	3291	2112	1695	1776	2207
Unigene0001629	1.9613	2.6985	1.4309	1.2165	2.1857	0.506	0.9799	0.5793	0.8378	1.6371	3.1624	3.5993	1.5742	1.1177	1.1741	0.9	1.037	0.4963	81	130	69	48	92	20	43	23	39	67	194	197	92	69	58	56	63	36
Unigene0001630	0.53	0.5679	0.7376	0.2774	0.455	0.2769	0.8105	0.689	0.5877	0.0668	0.5798	0.9497	0.3277	0.4432	0	0.2198	0.4503	0.6412	8	10	13	4	7	4	13	10	10	1	13	19	7	10	0	5	10	17
Unigene0001631	10.4205	10.5891	9.4587	8.1566	9.4757	8.0731	7.7046	6.6507	7.3861	9.0489	9.2409	8.4796	8.8355	9.4864	9.1721	9.5889	8.8825	10.6253	1721	2040	1824	1287	1595	1276	1352	1056	1375	1481	2267	1856	2065	2342	1812	2386	2158	3082
Unigene0001632	0	0	0.2251	0	0.3869	0	0.0618	0	0.4664	0.1326	0.0885	0.8925	0.4644	0	0.1099	0.3489	0.5361	0.449	0	0	4	0	6	0	1	0	8	2	2	18	10	0	2	8	12	12
Unigene0001633	2.8274	1.8024	2.7941	1.973	1.8494	0.8333	1.5694	2.6393	1.3507	0.8779	2.0987	0.8206	1.4857	0.97	1.1516	1.8285	1.035	1.1971	39	29	45	26	26	11	23	35	21	12	43	15	29	20	19	38	21	29
Unigene0001634	0.1966	0.2528	0.1684	0.7203	0.4823	0	0.0925	0.1023	0.2616	0.2976	0.3971	0.3709	0	0	0	0	0	0	2	3	2	7	5	0	1	1	3	3	6	5	0	0	0	0	0	0
Unigene0001635	0.2914	0.2498	0.0832	0.1017	0.2859	0.3045	0.1829	0.2021	0.1724	0.3921	0.2616	0.1466	0	0	0	0	0	0	3	3	1	1	3	3	2	2	2	4	4	2	0	0	0	0	0	0
Unigene0001636	3.3809	5.1837	4.6775	5.3763	5.2949	5.7068	5.2014	3.1786	2.8264	4.0678	5.0775	3.1889	3.6756	4.6105	3.8592	5.6532	4.3315	8.1444	52	93	84	79	83	84	85	47	49	62	116	65	80	106	71	131	98	220
Unigene0001637	3.1648	3.4338	4.4046	4.2443	4.3667	5.1671	1.722	2.5718	2.6761	0.2495	0.2663	0.5597	0.3494	0.0662	0.3721	0.6564	0.4706	0.9573	64	81	104	82	90	100	37	50	61	5	8	15	10	2	9	20	14	34
Unigene0001638	0.0681	0	0.2332	0	0	0.0711	0.4485	0	1.1174	0.0343	1.8104	0.7706	0.0962	0.1822	0	0.3163	0.0926	0.1938	2	0	8	0	0	2	14	0	37	1	79	30	4	8	0	14	4	10
Unigene0001639	0.2113	0.2113	0.3317	0.1843	0.3455	0.2575	0.1326	0	0.0625	0.1421	0.237	0.3454	0.2239	0.0707	0.0589	0.4674	0.4069	0.3007	6	7	11	5	10	7	4	0	2	4	10	13	9	3	2	20	17	15
Unigene0001640	0.099	0.1273	0.0636	0.2072	0.1457	0.1552	0.1864	0.1802	0.1757	0.3247	0.5165	0.2241	0.6646	0.712	0.4345	0.2628	0.3365	0.2678	4	6	3	8	6	6	8	7	8	13	31	12	38	43	21	16	20	19
Unigene0001641	0.6434	0.2206	0.2204	0.2694	1.01	0	0	0.1338	0.3425	0.1298	0.4331	1.4564	0.3637	0.4304	0.9681	0.5978	0.7872	0.6594	10	4	4	4	16	0	0	2	6	2	10	30	8	10	18	14	18	18
Unigene0001642	0.3502	0.106	0.2999	1.531	0.1617	0.7749	9.1321	14.9354	8.4071	2.848	1.1789	2.3472	11.8499	7.6073	12.8822	6.9598	8.1505	6.2637	17	6	17	71	8	36	471	697	460	137	85	151	814	552	748	509	582	534
Unigene0001643	0	0	0	0	0	0	0	0	0	0	0	0	0.6301	0.4847	0.6988	0.9247	1.0229	0.6981	0	0	0	0	0	0	0	0	0	0	0	0	16	13	15	25	27	22
Unigene0001644	12.687	8.8556	10.3017	8.4902	8.1491	7.2007	4.8741	5.3795	5.3694	5.2609	4.0092	3.688	8.3921	6.4652	4.8163	5.6	6.1173	9.4501	1830	1490	1735	1170	1198	994	747	746	873	752	859	705	1713	1394	831	1217	1298	2394
Unigene0001645	0.7886	0.5633	0.7879	0.1376	0.1934	0	0	0	0.3498	0	0.0442	0.5454	0.0464	0	0.1648	0.3489	0.5361	0.1497	12	10	14	2	3	0	0	0	6	0	1	11	1	0	3	8	12	4
Unigene0001646	0.6529	0.2799	0.7189	1.0251	1.4185	1.6568	1.9312	2.1829	1.6136	0.3294	0.7221	0.5982	0.4943	0.9359	1.2086	0.7738	1.1413	1.2214	14	7	18	21	31	34	44	45	39	7	23	17	15	30	31	25	36	46
Unigene0001647	12.5497	13.2009	12.4945	13.8573	15.7679	20.7654	33.0449	26.9915	35.4189	10.2935	7.8687	9.6862	16.3526	11.6306	13.1372	13.5676	19.6863	16.0702	2185	2681	2540	2305	2798	3460	6113	4518	6951	1776	2035	2235	4029	3027	2736	3559	5042	4914
Unigene0001648	147.614	148.408	152.579	142.11	132.457	119.482	137.699	124.218	125.465	163.552	132.054	112.69	153.425	182.628	151.154	150.104	148.038	147.469	3838	4501	4632	3530	3510	2973	3804	3105	3677	4214	5100	3883	5645	7098	4701	5880	5662	6734
Unigene0001649	86.6677	89.7256	92.8212	86.8765	82.0446	79.9237	81.0569	80.9657	75.4266	89.1854	75.8709	69.5658	83.2929	101.299	79.6629	82.695	87.2413	84.3968	16091	19432	20122	15410	15525	14201	15990	14452	15785	16409	20924	17117	21884	28114	17692	23132	23827	27520
Unigene0001650	0	0	0.228	0	0	0.0927	0.4175	0.3692	1.4168	0.0895	1.9114	1.0712	0	0.1781	0	0	0	0.3031	0	0	3	0	0	1	5	4	18	1	32	16	0	3	0	0	0	6
Unigene0001651	2.3818	2.5397	2.2632	1.7861	2.4998	2.3155	1.2157	0.9861	1.4823	0.9686	1.2525	1.6095	0.9044	1.4111	0.7133	1.8955	1.9011	2.0849	201	250	223	144	215	187	109	80	141	81	157	180	108	178	72	241	236	309
Unigene0001652	20.6126	19.6551	22.7988	22.9356	23.8521	22.2014	21.5619	23.5384	25.3361	12.7425	15.438	15.2299	18.4216	18.1008	17.2028	19.3733	21.0082	17.8401	4711	5240	6084	5008	5556	4856	5236	5172	6527	2886	5241	4613	5958	6184	4703	6671	7063	7161
Unigene0001653	0.5343	0.8015	0.3051	0.1864	0.6116	0.2791	0.7962	0.2779	0.553	0.2696	0.4796	0.5711	0.409	0.3574	0.2605	0.7683	0.3027	0.6845	12	21	8	4	14	6	19	6	14	6	16	17	13	12	7	26	10	27
Unigene0001654	92.533	100.447	115.92	102.93	132.336	112.036	71.7893	58.6733	68.8262	30.3882	44.6132	59.2759	45.134	32.0108	34.0372	44.0826	41.0031	50.9332	3125	3957	4571	3321	4555	3621	2576	1905	2620	1017	2238	2653	2157	1616	1375	2243	2037	3021
Unigene0001655	2.5123	2.9029	3.0872	3.8873	3.3224	3.6524	2.6729	5.1127	2.035	3.3067	4.0445	3.3792	0	0	0	0	0	0	23	31	33	34	31	32	26	45	21	30	55	41	0	0	0	0	0	0
Unigene0001656	26.2953	29.7246	34.9057	34.4938	30.7532	35.0878	18.2511	17.3573	23.8394	17.7457	18.465	15.3176	15.249	17.9305	17.3217	25.5476	17.5767	16.4398	2693	3551	4174	3375	3210	3439	1986	1709	2752	1801	2809	2079	2210	2745	2122	3942	2648	2957
Unigene0001657	9.4478	9.268	10.2659	27.4128	34.2823	25.3219	30.6322	24.2649	29.7886	6.1004	10.2622	9.5314	19.5143	15.4945	14.6224	25.8774	32.3605	24.2488	908	1039	1152	2517	3358	2329	3128	2242	3227	581	1465	1214	2654	2226	1681	3747	4575	4093
Unigene0001658	0.2525	0.1443	0.1442	0.9691	0.4955	1.0554	0.3169	0.2626	0	0.2548	0.5666	0.8891	0.0595	0.1689	0.4925	0.838	0.6294	0.1438	3	2	2	11	6	12	4	3	0	3	10	14	1	3	7	15	11	3
Unigene0001659	12.532	13.2548	10.9746	14.6672	13.3526	11.494	12.7419	13.8087	13.1596	12.6396	11.8978	11.8891	15.4919	15.5449	14.2011	17.5292	18.2803	17.5266	1955	2412	1999	2186	2123	1716	2112	2071	2314	1954	2757	2458	3420	3625	2650	4120	4195	4802
Unigene0001660	0.2014	0.3022	0.1294	0.2109	0.2965	0.4736	0.0948	0.1572	0.0894	0.4574	0.6442	0.836	0.1424	0.1348	0.5052	1.3371	0.9928	0.7169	4	7	3	4	6	9	2	3	2	9	19	22	4	4	12	40	29	25
Unigene0001661	0.7741	0.2488	0.3315	0.2026	0.4747	0.2022	0.4553	0.3019	0.4292	0.2929	0.1303	0.146	0	0.6473	0.3236	0.3853	1.1182	0.4958	8	3	4	2	5	2	5	3	5	3	2	2	0	10	4	6	17	9
Unigene0001662	0.2096	0.4492	0.2244	0.2743	1.7481	0.3285	1.3316	0.6541	0.4649	0.1586	0.1411	0.1582	0.9258	0.4207	0.7009	0.6956	0.4987	1.1338	4	10	5	5	34	6	27	12	10	3	4	4	25	12	16	20	14	38
Unigene0001663	4.7441	5.1832	5.2087	4.0697	4.4273	3.6713	3.7936	4.4338	3.2911	4.8953	6.4477	8.8282	4.0456	2.9589	5.0247	5.2914	3.9161	4.6611	266	339	341	218	253	197	226	239	208	272	537	656	321	248	337	447	323	459
Unigene0001664	18.8523	20.6234	20.3343	19.4661	22.905	19.6225	17.5461	14.7043	17.2702	18.39	25.3529	26.5146	19.0544	16.8101	19.4431	18.4832	19.5688	25.7274	5401	6892	6802	5328	6688	5380	5341	4050	5577	5221	10789	10067	7725	7199	6663	7978	8247	12945
Unigene0001665	0.4088	0.3066	0.3501	0.3744	0.6517	0.4805	0.2885	0.4252	0.3626	0	0.1376	0.1157	0.2889	0	0	0.5087	0.7989	0.32	8	7	8	7	13	9	6	8	8	0	4	3	8	0	0	15	23	11
Unigene0001666	3.8085	3.8261	4.3321	5.2944	6.0723	3.793	3.3604	3.5901	3.6428	1.5613	1.4823	1.841	1.1354	0.3981	1.8904	0.4345	0.6473	1.0842	64	75	85	85	104	61	60	58	69	26	37	41	27	10	38	11	16	32
Unigene0001667	0	0	0	0.3298	0.2061	0.439	0.6919	0.5462	0.0932	0.106	0.2828	0.5548	0.2969	0	0	0	0	0.1794	0	0	0	3	2	4	7	5	1	1	4	7	4	0	0	0	0	3
Unigene0001668	8.7692	11.0787	10.8703	9.058	12.2268	8.4397	7.6017	9.0013	9.5199	8.9655	11.3411	10.4477	0	0	0	0	0	0	76	112	110	75	108	70	70	75	93	77	146	120	0	0	0	0	0	0
Unigene0001669	0.8402	1.7108	1.0794	1.0993	1.1336	1.9754	1.8781	0.3277	0.3727	1.2718	1.202	1.6643	0	0	0	0	0	0	8	19	12	10	11	18	19	3	4	12	17	21	0	0	0	0	0	0
Unigene0001670	1.9505	4.2139	3.6084	2.2866	7.9614	4.7285	4.1122	1.7854	2.2842	0.5511	0.8404	0.8242	0.7719	1.0439	0.5218	0.725	0.4243	0.4442	25	63	54	28	104	58	56	22	33	7	16	14	14	20	8	14	8	10
Unigene0001671	0.8408	0.1663	0.0554	0.2708	0.3807	0	0	0	0	0	0	0	0.0457	0.3029	0.1081	0	0	0	13	3	1	4	6	0	0	0	0	0	0	0	1	7	2	0	0	0
Unigene0001672	1.8986	1.4468	3.4328	2.8706	3.0013	2.4248	1.9855	2.1943	2.9945	0.4258	1.6333	1.8306	0	0	0	0	0	0	18	16	38	26	29	22	20	20	32	4	23	23	0	0	0	0	0	0
Unigene0001673	18.0142	19.54	17.2011	18.2793	20.6352	16.5682	13.265	13.24	14.4381	15.8893	15.2409	13.8088	16.6047	16.176	18.613	16.6193	16.6473	13.8305	818	1035	912	793	955	720	640	578	739	715	1028	831	1067	1098	1011	1137	1112	1103
Unigene0001674	0.1467	0	0.377	0.2304	0.2879	0.0767	0	0	0.3254	0	0.1976	0.3875	0.2592	0.0491	0.0613	0.2435	0.4987	0.2089	2	0	6	3	4	1	0	0	5	0	4	7	5	1	1	5	10	5
Unigene0001675	2.0213	2.1335	1.8507	3.1703	2.406	2.4292	1.2511	0.9849	1.1685	0.8514	0.9031	1.0443	1.0337	1.2303	0.543	1.4544	0.8418	1.2545	333	410	356	499	404	383	219	156	217	139	221	228	241	303	107	361	204	363
Unigene0001676	7.6327	6.1162	4.2682	5.1065	6.6912	5.317	3.3573	3.2739	4.2118	1.4557	2.4191	3.325	1.9832	1.3686	1.1841	1.8976	2.0327	2.7031	291	272	190	186	260	194	136	120	181	55	137	168	107	78	54	109	114	181
Unigene0001677	0.074	0.3808	0.4438	1.1623	0.2179	0.3868	0.8361	0.385	0.197	0.0747	0	0.2793	0.4185	0	0.1238	0	0	0	1	6	7	15	3	5	12	5	3	1	0	5	8	0	2	0	0	0
Unigene0001678	0.1551	0.1994	0.1328	0.3246	0.2282	0.243	0.1459	0.3226	0	0.3912	1.2005	0.5265	0.1644	0.2075	0.2593	0.3602	0.1054	0.6622	2	3	2	4	3	3	2	4	0	5	23	9	3	4	4	7	2	15
Unigene0001679	0.7044	0.4026	0.6703	0.4506	0.9216	0.5725	0.3683	0.4885	0.4861	0.2764	0.6323	0.5315	0.9126	0.9425	0.5889	1.5845	2.0219	1.5152	18	12	20	11	24	14	10	12	14	7	24	18	33	36	18	61	76	68
Unigene0001680	1.9954	3.6636	2.6489	2.3236	2.896	2.1632	2.997	1.9285	2.3382	2.8526	3.2016	3.0991	6.2924	4.5163	4.4206	7.5216	6.9858	7.1719	240	514	372	267	355	249	383	223	317	340	572	494	1071	812	636	1363	1236	1515
Unigene0001681	8.4676	8.5666	8.9801	7.8155	7.9497	5.6773	6.3397	6.5603	6.5538	12.6328	12.984	11.2922	10.7661	11.4142	11.2625	9.9329	10.6701	7.1279	533	629	660	470	510	342	424	397	465	788	1214	942	959	1074	848	942	988	788
Unigene0001682	0.1199	0.2569	0.2054	0.8157	0.7646	0.6577	0.3385	0.3118	0.4786	0.1512	0.2018	0	0.233	0.1604	0.3758	0.4973	0.4482	0.3925	4	10	8	26	26	21	12	10	18	5	10	0	11	8	15	25	22	23
Unigene0001683	0	0	0	0	0	0	0	0	0	0	0	0	0.7521	0.7767	0.6471	1.2844	0.9209	0.7162	0	0	0	0	0	0	0	0	0	0	0	0	11	12	8	20	14	13
Unigene0001684	3.8742	3.9094	3.3526	3.9284	5.7018	4.6807	3.5323	2.3087	3.258	2.8099	2.4995	1.6444	2.6521	3.4286	3.0026	4.2589	4.362	2.8033	96	113	97	93	144	111	93	55	91	69	92	54	93	127	89	159	159	122
Unigene0001685	0.1432	0.0818	0.327	0.1998	0	0.1995	0.3144	0	0.381	0.0963	0.257	0.072	0.4384	0.1915	0.0399	0	0.5515	1.0869	3	2	8	4	0	4	7	0	9	2	8	2	13	6	1	0	17	40
Unigene0001686	0.3344	0.3344	0.525	0.6417	0.2187	0.1165	0.6819	0.2898	0.0989	0.6186	0.3001	0.2523	0.4332	0.7456	0.4193	0.8138	0.7198	0.3808	6	7	11	11	4	2	13	5	2	11	8	6	11	20	9	22	19	12
Unigene0001687	1.1909	0.9282	1.02	0.5666	0.5311	1.0182	0.9171	1.2388	1.0566	1.0925	0.5831	0.5719	0	0	0	0	0	0	11	10	11	5	5	9	9	11	11	10	8	7	0	0	0	0	0	0
Unigene0001688	11.0328	10.0375	9.38	8.2441	11.6562	8.0404	6.739	6.3463	6.3613	4.5592	5.9814	6.7117	5.0028	5.9436	4.3503	5.5959	6.7048	7.1489	1094	1161	1086	781	1178	763	710	605	711	448	881	882	702	881	516	836	978	1245
Unigene0001689	2.2098	2.8161	2.8133	3.282	4.5122	2.8083	1.855	2.1122	2.2519	0.6328	1.7691	1.2168	1.5405	1.5382	1.5728	0.6937	1.3195	1.6493	74	110	110	105	154	90	66	68	85	21	88	54	73	77	63	35	65	97
Unigene0001690	0.1033	0.1771	0.1769	0.1081	0.4053	0.5395	0.5831	0.4296	0.0916	0.1042	0.0695	1.0129	0.6567	0.2072	1.1223	0.4798	0.6318	0.2352	1	2	2	1	4	5	6	4	1	1	1	13	9	3	13	7	9	4
Unigene0001691	22.003	20.4996	20.0619	19.2363	23.7096	20.1526	16.3388	12.4669	15.6252	8.0462	9.5581	9.6214	11.2335	8.2543	6.912	11.1764	12.619	13.5769	2616	2843	2785	2185	2873	2293	2064	1425	2094	948	1688	1516	1890	1467	983	2002	2207	2835
Unigene0001692	35.9462	33.7754	30.4228	35.8493	42.633	30.6297	25.2155	21.2622	24.6781	24.3488	21.6456	24.2432	27.075	22.3445	24.6534	31.9444	34.2473	37.7611	3051	3344	3015	2907	3688	2488	2274	1735	2361	2048	2729	2727	3252	2835	2503	4085	4276	5629
Unigene0001693	0.5742	0	0.0984	0	1.0141	0.24	0.4324	0.2389	0.1019	0	0	0.0867	0	0	0.096	0.1525	0	0.1308	5	0	1	0	9	2	4	2	1	0	0	1	0	0	1	2	0	2
Unigene0001694	1.8373	1.9828	1.2774	2.2625	1.8451	1.9876	3.0109	1.9785	1.8793	2.2467	2.7794	2.1366	1.9857	1.7352	2.4937	2.9411	4.3935	3.2861	85	107	69	100	87	88	148	88	98	103	191	131	130	120	138	205	299	267
Unigene0001695	34.5448	38.9399	38.7749	33.6519	35.8431	37.9198	38.0681	38.0945	43.6074	43.1575	39.8518	35.2825	37.5154	37.0175	35.1022	24.0373	23.433	23.9603	1861	2447	2439	1732	1968	1955	2179	1973	2648	2304	3189	2519	2860	2981	2262	1951	1857	2267
Unigene0001696	6.8601	5.9019	9.4652	4.4511	5.8103	5.1692	4.5413	4.1191	3.4592	1.6722	2.3625	2.8502	3.1686	3.1301	2.3938	4.7635	4.8788	4.1349	563	565	907	349	486	406	396	325	320	136	288	310	368	384	235	589	589	596
Unigene0001697	0.6348	0.311	0.1553	0.2848	0.089	0	0.5121	0.283	0.3218	0.2745	0.1221	0.0684	0.2563	0.182	0.1516	0.1806	0.0617	0.1549	7	4	2	3	1	0	6	3	4	3	2	1	4	3	2	3	1	3
Unigene0001698	1.3176	0.884	1.4474	1.5291	1.602	1.4068	1.294	0.9534	0.7624	0.9828	0.7328	0.9294	1.2955	0.7857	0.6944	1.8061	1.4799	4.7461	46	36	59	51	57	47	48	32	30	34	38	43	64	41	29	95	76	291
Unigene0001699	0.6733	0	1.2254	0	0.991	0.8795	0.6337	0.3502	0.3734	0.2548	0.2833	0.7621	0.2379	0.1126	0.4222	0.3352	0.1716	0.2396	8	0	17	0	12	10	8	4	5	3	5	12	4	2	6	6	3	5
Unigene0001700	115.294	109.304	127.225	143.005	135.438	116.88	131.672	135.991	124.891	152.607	113.38	93.3094	118.885	148.09	125.342	135.198	127.979	149.274	18108	20025	23331	21458	21680	17568	21973	20534	22110	23752	26451	19422	26423	34768	23548	31992	29568	41176
Unigene0001701	1.466	0.6653	1.6248	0.1805	0	0	0.8116	0.0897	0	14.3582	0.7547	1.7569	0	0.4038	0	0	0	0	17	9	22	2	0	0	10	1	0	165	13	27	0	7	0	0	0	0
Unigene0001702	48.9299	49.4013	49.3532	41.9965	49.5448	45.7812	49.6827	44.8746	44.8229	62.1002	59.8953	54.5791	65.6953	58.6757	61.9889	54.1147	57.9905	55.0668	1750	2061	2061	1435	1806	1567	1888	1543	1807	2201	3182	2587	3325	3137	2652	2916	3051	3459
Unigene0001703	0.5185	1.0668	0.2664	0.3256	0.5087	0.2167	0.3904	0.2157	0.552	0.5232	1.2566	0.7042	0.6595	0.2081	0.5202	0.8948	1.0574	0.5314	5	12	3	3	5	2	4	2	6	5	18	9	9	3	6	13	15	9
Unigene0001704	0	0.49	0.0979	0.4786	0.2243	0.4778	0.5379	0.4756	0.4057	0.3461	0.2309	0.2588	0.0808	0.4588	0.9556	0.5311	0.4662	0.1953	0	5	1	4	2	4	5	4	4	3	3	3	1	6	10	7	6	3
Unigene0001705	135.761	135.194	162.523	130.545	152.352	126.19	112.397	93.758	107.034	139.753	147.309	163.705	138.872	131.277	126.74	128.593	137.29	130.834	5767	6699	8061	5298	6596	5130	5073	3829	5125	5883	9295	9216	8348	8336	6440	8230	8579	9761
Unigene0001706	0.1182	0.0506	0.2024	0.7421	0.2319	0.1852	0	0	0	0	0.1591	0	0.1252	0.1581	0	0.0392	0.0803	0.2691	2	1	4	12	4	3	0	0	0	0	4	0	3	4	0	1	2	8
Unigene0001707	3.0094	2.5082	2.9354	3.1791	3.3902	3.494	1.7571	1.826	2.4721	3.0649	3.9769	3.8477	2.422	1.2862	2.0732	3.1071	2.9171	2.3957	108	105	123	109	124	120	67	63	100	109	212	183	123	69	89	168	154	151
Unigene0001708	0.8002	1.5679	1.3706	1.4358	1.1216	0.8361	1.291	1.5457	0.6085	1.6149	1.5391	0.7763	0	0	0	0	0	0	7	16	14	12	10	7	12	13	6	14	20	9	0	0	0	0	0	0
Unigene0001709	3.0555	3.7583	6.3715	3.6154	3.9755	3.6092	3.0633	2.9709	3.4179	11.3949	8.72	9.2723	6.9469	7.243	8.3295	7.054	4.967	8.207	46	66	112	52	61	52	49	43	58	170	195	185	148	163	150	160	110	217
Unigene0001710	56.2679	58.3409	73.2091	80.1076	74.4219	79.2573	52.1797	54.3789	65.7618	30.8557	31.7123	27.6001	33.6428	40.7183	30.5789	44.1196	29.604	34.186	1566	1894	2379	2130	2111	2111	1543	1455	2063	851	1311	1018	1325	1694	1018	1850	1212	1671
Unigene0001711	31.2751	32.1616	28.2507	35.9137	42.1522	35.2984	38.4154	29.0975	30.0549	40.3374	38.9794	38.5802	43.1798	45.729	42.0591	40.1731	47.3534	45.9592	1298	1557	1369	1424	1783	1402	1694	1161	1406	1659	2403	2122	2536	2837	2088	2512	2891	3350
Unigene0001712	13.8471	10.0685	8.0408	4.2495	5.0504	2.7272	19.0028	17.2687	5.9815	46.3822	33.0667	24.6442	23.7711	32.0578	43.4559	9.6719	37.1846	75.2927	382	324	259	112	142	72	557	458	186	1268	1355	901	928	1322	1434	402	1509	3648
Unigene0001713	1.592	1.7913	1.4487	1.0415	0.781	0.7278	1.7793	1.3455	0.971	0.8033	0.4689	2.0271	0.4922	0.7322	0.5823	1.1227	0.6088	1.0198	16	21	17	10	8	7	19	13	11	8	7	27	7	11	7	17	9	18
Unigene0001714	1.0106	0.7089	0.5902	0.7213	1.217	0.528	1.1241	0.7645	0.4891	0.6026	1.1133	1.1092	0.6168	0.8912	0.6145	0.3354	0.5621	0.7847	22	18	15	15	27	11	26	16	12	13	36	32	19	29	16	11	18	30
Unigene0001715	2.4181	1.7567	2.2933	2.4166	2.0106	1.6273	1.3629	0.5684	1.115	1.2269	1.5451	1.4225	1.0909	0.8682	0.8223	0.6257	0.873	0.7078	177	150	196	169	150	114	106	40	92	89	168	138	113	95	72	69	94	91
Unigene0001716	12.0959	12.6641	11.6303	16.1013	22.1237	13.8167	10.2706	8.938	10.0062	8.4911	11.3865	11.4584	8.5609	6.8856	7.2386	10.4469	10.438	13.122	1288	1573	1446	1638	2401	1408	1162	915	1201	896	1801	1617	1290	1096	922	1676	1635	2454
Unigene0001717	1.6757	0.9577	0.1914	1.637	1.8634	0.8171	1.6822	1.3944	1.0902	0.7891	1.4289	1.6859	0	0	0	0	0	0	15	10	2	14	17	7	16	12	11	7	19	20	0	0	0	0	0	0
Unigene0001718	1.0972	1.599	0.5638	0.6891	0.8612	1.605	0.7228	0.913	0.7787	1.9929	1.2557	1.6558	0	0	0	0	0	0	10	17	6	6	8	14	7	8	8	18	17	20	0	0	0	0	0	0
Unigene0001719	8.1737	8.9139	12.1911	9.7777	15.9851	10.313	7.9807	4.9161	6.7582	10.9414	18.0054	15.356	8.7426	8.3508	9.3434	9.7062	12.1335	17.4603	294	374	512	336	586	355	305	170	274	390	962	732	445	449	402	526	642	1103
Unigene0001720	1.4218	1.8186	2.3581	1.8662	2.9893	2.3346	1.8267	0.939	1.4616	2.5051	2.8867	2.7587	3.2693	2.9138	2.4338	3.2055	2.8382	3.4695	63	94	122	79	135	99	86	40	73	110	190	162	205	193	129	214	185	270
Unigene0001721	4.0225	4.4998	4.7895	3.5429	3.6099	4.1007	1.9853	3.5207	3.1335	1.9306	3.3686	3.1463	3.7785	1.7065	1.5994	3.1908	1.8675	2.9886	82	107	114	69	75	80	43	69	72	39	102	85	109	52	39	98	56	107
Unigene0001722	0.6122	0.5249	1.1985	0.2746	0.6865	0.6397	0.9055	0.8188	0.4656	0.7061	1.001	0.8579	0.6181	0.2925	0.4387	0.6966	0.2973	1.2948	7	7	16	3	8	7	11	9	6	8	17	13	10	5	6	12	5	26
Unigene0001723	0	0	0	0	0	0	0	0	0.0473	0.8074	1.1491	1.2075	1.291	1.0705	0.7581	1.2922	1.4958	1.435	0	0	0	0	0	0	0	0	4	60	128	120	137	120	68	146	165	189
Unigene0001724	326.437	281.333	320.933	317.958	419.996	227.509	260.099	182.298	260.705	1029.5	1157.17	998.923	1231.18	1370.87	928.005	705.947	1236.17	1266.57	21876	21992	25112	20357	28686	14591	18520	11745	19693	68369	115189	88717	116757	137327	74390	71277	121862	149072
Unigene0001725	1.8086	1.5717	2.3553	1.919	2.1635	1.9934	1.5856	0.9277	1.1649	1.175	1.8847	2.2433	1.1555	1.1933	1.4498	1.5128	1.701	1.8479	73	74	111	74	89	77	68	36	53	47	113	120	66	72	70	92	101	131
Unigene0001726	4.4652	4.7276	5.3118	3.9238	5.5598	5.0817	5.4285	3.8692	4.4493	6.3608	6.3142	7.2955	4.7919	4.7348	4.7009	4.9859	5.0476	6.1356	617	762	857	518	783	672	797	514	693	871	1296	1336	937	978	777	1038	1026	1489
Unigene0001727	1.1121	0.572	1.8096	1.164	0.982	0.4648	0.1047	0.1157	0.1973	0.3367	0.8235	0.6713	0.4715	1.0415	0.7438	0.1476	0.4536	0.8232	10	6	19	10	9	4	1	1	2	3	11	8	6	14	8	2	6	13
Unigene0001728	39.8942	35.1565	32.2525	42.6539	32.7479	38.509	38.0015	43.2598	36.4687	48.0062	30.2316	22.1226	48.7064	53.8183	46.3873	47.556	47.1677	45.0176	6941	7135	6552	7090	5807	6412	7025	7236	7152	8277	7813	5101	11992	13997	9654	12466	12072	13756
Unigene0001729	2.446	1.0984	2.0949	1.5849	1.9428	2.6776	2.9599	2.5443	2.0667	2.1157	1.4899	2.1093	0	0	0	0	0	0	21	11	21	13	17	22	27	21	20	18	19	24	0	0	0	0	0	0
Unigene0001730	28.3443	31.7153	29.3861	28.136	26.2644	33.387	32.5413	33.8547	34.077	32.0047	30.3555	25.8991	36.1166	39.9404	38.2235	43.5376	36.2175	35.4632	7087	9250	8579	6721	6693	7989	8645	8138	9604	7930	11274	8582	12779	14928	11432	16401	13321	15573
Unigene0001731	0.1841	0.2367	0.1577	0.289	0.4516	0.2885	0.5198	0.1915	0.735	0.4644	0.4957	0	0	0	0	0	0	0	2	3	2	3	5	3	6	2	9	5	8	0	0	0	0	0	0	0
Unigene0001732	0.0565	0.0969	0.1452	0	0.2217	0.1771	0.0532	0.1763	0.1002	0.5701	0.5705	0.7247	0.1597	0.8693	0.6613	1.0875	0.2304	1.0937	1	2	3	0	4	3	1	3	2	10	15	17	4	23	14	29	6	34
Unigene0001733	3.5322	4.0332	2.8218	2.2059	3.8151	2.3727	2.9333	2.2075	2.4885	10.064	11.1203	9.6755	14.0323	10.4346	18.6354	31.5313	24.0519	18.9623	238	317	222	142	262	153	210	143	189	672	1113	864	1338	1051	1502	3201	2384	2244
Unigene0001734	44.0083	43.625	48.7277	42.2021	53.2486	45.9505	34.1508	32.3369	36.4134	37.3816	39.5907	44.3138	38.4238	34.679	36.9562	35.7771	34.0326	38.0852	9340	10800	12075	8557	11518	9333	7701	6598	8711	7862	12481	12464	11540	11002	9382	11440	10625	14196
Unigene0001735	1.1952	1.2168	0.8957	0.391	0.9528	0.6245	0.4218	1.0878	0.2651	0.98	0.5029	0.5073	0.6335	0.2499	0.9992	0.5454	0.2539	0.7656	16	19	14	5	13	8	6	14	4	13	10	9	12	5	16	11	5	18
Unigene0001736	99.2848	110.604	126.94	100.433	111.849	113.961	94.824	95.4593	97.3084	131.179	163.66	191.818	128.009	94.9901	143.08	99.9684	82.1764	121.159	2234	2903	3335	2159	2565	2454	2267	2065	2468	2925	5470	5720	4076	3195	3851	3389	2720	4788
Unigene0001737	17.2305	25.894	26.3008	20.8075	19.783	26.2902	33.0716	36.7796	32.321	37.2884	26.0123	23.7072	31.6154	32.8507	29.6001	22.4439	20.2544	19.2355	1093	1916	1948	1261	1279	1596	2229	2243	2311	2344	2451	1993	2838	3115	2246	2145	1890	2143
Unigene0001738	2.6081	3.0959	2.7492	2.415	3.937	3.459	1.7938	2.2955	2.1359	4.0491	2.2286	1.3625	0	0	0	0	0	0	26	36	32	23	40	33	19	22	24	40	33	18	0	0	0	0	0	0
Unigene0001739	1.6245	1.9317	1.3913	2.8522	3.0849	1.8617	1.4303	1.0356	2.0456	1.322	0.7056	1.5816	1.9626	0.7362	1.1828	1.4608	1.1756	1.2532	31	43	31	52	60	34	29	19	44	25	20	40	53	21	27	42	33	42
Unigene0001740	25.7265	27.1981	26.9273	21.3362	23.0368	19.1137	24.994	22.4165	20.9217	40.1276	49.2002	41.5445	20.7088	22.6464	24.8461	31.7296	30.8404	20.3775	2976	3670	3637	2358	2716	2116	3072	2493	2728	4600	8454	6369	3390	3916	3438	5530	5248	4140
Unigene0001741	2.2795	2.0252	1.6949	1.7135	1.8604	1.1368	1.4042	1.0454	0.9744	1.3697	1.3393	1.29	0.9518	1.1298	1.5072	1.4304	1.0636	1.1563	220	228	191	158	183	105	144	97	106	131	192	165	130	163	174	208	151	196
Unigene0001742	55.5502	61.8548	44.6565	44.3354	46.9892	35.8167	56.0052	54.5855	42.5247	94.4036	94.8536	84.1813	60.5922	66.6374	88.2357	64.1321	54.327	81.3735	2640	3429	2478	2013	2276	1629	2828	2494	2278	4446	6696	5302	4075	4734	5016	4592	3798	6792
Unigene0001743	9.0434	6.2022	8.2919	9.0203	9.1863	6.1145	7.4099	10.4025	5.8521	10.5215	8.7383	10.5969	0	0	0	0	0	0	85	68	91	81	88	55	74	94	62	98	122	132	0	0	0	0	0	0
Unigene0001744	0.1102	0.189	0.5663	0.2307	0.2163	0.691	1.2447	0.2293	0.3911	0.4449	0.5936	0.7484	0.7788	0.8847	0.6449	1.0241	0.4495	0.6275	1	2	6	2	2	6	12	2	4	4	8	9	10	12	7	14	6	10
Unigene0001745	18.7551	17.8993	20.4007	16.5257	18.5622	22.8143	12.2938	12.4241	16.616	6.7599	5.7718	5.9371	8.2887	8.4507	6.5564	7.6254	9.1486	8.8623	2181	2428	2770	1836	2200	2539	1519	1389	2178	779	997	915	1364	1469	912	1336	1565	1810
Unigene0001746	2.9364	2.7077	2.8741	3.0219	3.6316	1.8822	1.3934	1.9506	2.1891	1.1454	1.7443	1.6012	1.6914	0.9904	1.6503	1.1301	2.1471	1.5595	119	128	136	117	150	73	60	76	100	46	105	86	97	60	80	69	128	111
Unigene0001747	8.0147	8.659	8.5341	7.594	8.9538	7.735	9.0902	7.7116	7.4925	7.9275	6.8838	7.0911	6.681	7.0906	6.795	6.388	5.3559	5.4025	707	891	879	640	805	653	852	654	745	693	902	829	834	935	717	849	695	837
Unigene0001748	4.6222	3.8659	4.6346	4.1301	5.5307	3.1806	4.2442	3.7525	3.2005	6.257	3.8707	5.104	0	0	0	0	0	0	41	40	48	35	50	27	40	32	32	55	51	60	0	0	0	0	0	0
Unigene0001749	10.2314	11.4393	9.6818	6.8524	11.0917	7.1398	9.3601	7.1816	7.0775	13.3569	13.7759	16.0882	13.6259	12.3249	13.3086	11.1361	11.6731	11.4474	286	373	316	183	316	191	278	193	223	370	572	596	539	515	445	469	480	562
Unigene0001750	1.1257	0.1608	0.3214	0.0982	0.1841	0.9802	0.7063	0.3903	0.4993	0	0.1263	0.2831	0	0	0.1568	0.1868	0.2551	0.6409	12	2	4	1	2	10	8	4	6	0	2	4	0	0	2	3	4	12
Unigene0001751	0.3483	0.3981	0.4829	0.3645	0.7322	0.2773	0.4838	0.0862	0.1913	0.7029	0.4019	0.6882	0.4453	0.3994	0.1802	0.5834	0.3495	0.4438	21	28	34	21	45	16	31	5	13	42	36	55	38	36	13	53	31	47
Unigene0001752	0.371	1.5106	0.1589	0.6795	0.273	0.0969	1.0474	0.3859	0.1646	0.5615	0.9365	0.2799	0.3932	0.4963	0.3877	0.9849	0.5044	0.5281	4	19	2	7	3	1	12	4	2	6	15	4	6	8	5	16	8	10
Unigene0001753	190.003	146.2	164.222	216.911	203.305	164.536	187.175	232.093	179.663	210.011	95.7491	119.947	125.826	97.8085	116.866	186.695	138.319	414.349	7731	6939	7802	8432	8431	6407	8092	9079	8240	8468	5787	6468	7245	5949	5688	11445	8279	29610
Unigene0001754	1.6366	1.189	0.8553	1.3356	1.007	0.6377	0.5482	0.5194	0.2707	0.6718	0.9897	1.0047	0.8037	0.9835	0.4638	0.8285	1.2823	0.7265	59	50	36	46	37	22	21	18	11	24	53	48	41	53	20	45	68	46
Unigene0001755	1.2053	0.6289	0.8976	0.2743	2.2109	0.7666	0.2466	0.5451	1.0228	1.3749	2.2225	2.0166	0.2962	0.7712	1.0952	0.9043	0.3562	0.4774	23	14	20	5	43	14	5	10	22	26	63	51	8	22	25	26	10	16
Unigene0001756	5.6902	4.8781	5.8066	5.3223	6.4146	7.3373	3.7602	5.5409	4.8333	5.8642	6.1129	4.5676	0	0	0	0	0	0	47	47	56	42	54	58	33	44	45	48	75	50	0	0	0	0	0	0
Unigene0001757	51.9715	54.4461	52.9716	50.2036	57.6327	48.679	50.029	47.6078	47.7882	54.5828	53.9159	62.6894	48.9263	42.722	49.1188	44.9838	45.8114	50.6442	9738	11900	11589	8987	11006	8729	9960	8576	10093	10135	15006	15567	12973	11966	11009	12699	12627	16666
Unigene0001758	2.305	3.1369	3.0105	1.8999	2.6856	2.1677	2.0609	2.1278	2.5306	5.2916	4.3449	6.5656	3.5223	3.9513	3.2276	5.7562	6.2676	10.4172	80	127	122	63	95	72	76	71	99	182	224	302	173	205	134	301	320	635
Unigene0001759	45.5192	44.3409	48.0484	44.8032	41.2738	41.3292	39.6239	39.8156	39.0923	39.0205	37.4595	34.1421	43.9742	53.0169	42.7569	35.231	37.4184	32.974	6538	7429	8058	6148	6042	5681	6047	5498	6329	5554	7992	6499	8938	11383	7346	7624	7906	8318
Unigene0001760	14.9885	18.1575	17.9082	14.2414	12.9368	15.6618	18.9158	19.1024	16.7194	20.7464	15.0684	14.5303	16.6947	19.3768	17.6815	14.3839	12.8182	13.4972	1496	2114	2087	1358	1316	1496	2006	1833	1881	2052	2234	1922	2358	2891	2111	2163	1882	2366
Unigene0001761	34.9598	39.1856	38.3676	34.4481	38.7785	39.3536	37.7658	35.0252	38.005	32.1219	26.4142	25.2515	19.4307	24.7379	16.235	16.0101	18.9411	21.1453	3532	4618	4526	3325	3993	3805	4054	3402	4328	3216	3964	3381	2778	3736	1962	2437	2815	3752
Unigene0001762	1.825	0.7301	1.563	1.0188	1.3131	0.8899	1.3741	1.2655	1.1873	1.4733	1.9658	1.4689	0	0	0	0	0	0	15	7	15	8	11	7	12	10	11	12	24	16	0	0	0	0	0	0
Unigene0001763	171.633	181.688	239.326	140.682	215.677	192.352	140.193	96.7047	130.249	111.399	150.57	175.503	145.851	102.406	145.783	129.855	100.875	130.2	4246	5243	6913	3325	5438	4554	3685	2300	3632	2731	5533	5754	5106	3787	4314	4840	3671	5657
Unigene0001764	7.5205	8.3489	7.217	7.9708	7.8301	8.8618	10.9353	12.8874	11.6398	9.3224	7.476	7.1647	9.5295	10.5687	10.2222	7.218	8.9007	6.3537	556	720	623	563	590	627	859	916	970	683	821	702	997	1168	904	804	968	825
Unigene0001765	157.745	165.631	188.299	205.616	178.973	227.465	193.496	200.054	201.417	197.006	196.866	158.411	206.31	230.513	219.233	200.369	185.107	153.463	20032	24535	27920	24946	23164	27644	26108	24424	28831	24792	37135	26660	37075	43758	33302	38336	34579	34227
Unigene0001766	143.165	139.695	153.227	169.835	113.483	204.672	306.05	493.704	400.763	351.936	373.727	420.947	159.971	139.186	238.327	122.323	159.489	149.203	21664	24658	27073	24553	17502	29640	49207	71824	68357	52775	84004	84418	34256	31484	43139	27888	35502	39653
Unigene0001767	5.4529	3.8202	3.6733	5.1086	5.7982	4.0382	2.3663	2.341	2.647	1.7974	2.0303	1.7856	3.0172	2.181	2.3385	3.679	3.3615	2.5556	848	693	667	759	919	601	391	350	464	277	469	368	664	507	435	862	769	698
Unigene0001768	10.6733	10.79	8.3264	8.9834	12.1647	7.4169	7.6644	7.5136	6.2416	9.705	9.0293	8.5664	7.2764	8.1681	7.6993	7.4311	9.7358	11.3746	1021	1204	930	821	1186	679	779	691	673	920	1283	1086	985	1168	881	1071	1370	1911
Unigene0001769	2.0964	2.4759	2.3016	2.3577	2.9869	2.1906	1.3119	1.3455	1.5136	2.4418	3.3181	3.0291	2.624	3.327	3.0856	3.9005	2.7593	3.8857	188	259	241	202	273	188	125	116	153	217	442	360	333	446	331	527	364	612
Unigene0001770	1.7462	1.996	1.4956	2.1663	3.1094	2.5005	2.2522	1.8164	1.8935	2.5453	1.4369	4.2458	2.1024	1.4278	1.1895	1.5454	1.4509	1.9517	27	36	27	32	49	37	37	27	33	39	33	87	46	33	22	36	33	53
Unigene0001771	0.2308	0	0.3953	0.1208	0.3396	0	0	0	0	0.3493	0.1554	0	0.3261	0.0772	0	0	0.1569	0.3285	2	0	4	1	3	0	0	0	0	3	2	0	4	1	0	0	2	5
Unigene0001772	4.5831	3.3046	3.8971	4.1118	5.8137	5.3106	3.651	3.005	4.4217	3.2374	4.8761	5.4405	4.9621	3.1098	4.9125	5.6384	6.6428	6.2908	560	471	556	480	724	621	474	353	609	392	885	881	858	568	718	1038	1194	1350
Unigene0001773	7.3536	8.4333	7.4355	7.7084	8.2852	6.9731	8.5165	9.2887	8.5356	15.7237	12.5982	11.5537	13.056	13.0099	12.9542	10.7937	10.8861	13.2066	681	911	804	682	782	618	838	827	891	1443	1733	1418	1711	1801	1435	1506	1483	2148
Unigene0001774	8.1436	8.1591	7.3725	7.7806	7.6125	6.2416	6.9836	6.2546	7.1423	9.9524	10.795	10.612	8.3718	10.0698	9.721	8.731	8.4326	8.189	1227	1434	1297	1120	1169	900	1118	906	1213	1486	2416	2119	1785	2268	1752	1982	1869	2167
Unigene0001775	0	0.2981	0.0993	0	0	0.1211	0.1091	0.1206	0	0	0	0.1749	0.6554	0	0.0969	0.0769	0.3152	0	0	3	1	0	0	1	1	1	0	0	0	2	8	0	1	1	4	0
Unigene0001776	1.9538	2.1157	2.2018	0.9687	3.2286	2.0416	1.3549	1.1766	0.8211	2.8017	1.5922	1.3191	0	0	0	0	0	0	19	24	25	9	32	19	14	11	9	27	23	17	0	0	0	0	0	0
Unigene0001777	52.4694	58.7597	59.3353	53.0319	53.4199	52.7258	51.6705	49.2063	53.4995	50.8841	59.8034	45.9954	51.8954	42.1287	46.1192	54.4391	47.0324	42.3622	6108	7979	8065	5898	6338	5874	6391	5507	7020	5870	10341	7096	8549	7331	6422	9548	8054	8661
Unigene0001778	2.9104	4.8053	4.7083	3.4977	5.1824	4.2801	4.058	4.1485	4.399	3.6983	3.9187	3.6601	0	0	0	0	0	0	27	52	51	31	49	38	40	37	46	34	54	45	0	0	0	0	0	0
Unigene0001779	10.6559	10.6873	11.1345	7.736	11.9696	7.0405	7.9338	5.2486	6.6096	7.0388	11.1103	10.5713	7.8446	4.9443	7.6924	7.1317	6.4367	9.3628	359	420	438	249	411	227	284	170	251	235	556	472	374	249	310	362	319	554
Unigene0001780	3.1712	4.4177	3.1403	3.6305	6.1257	1.2426	1.6789	1.8554	1.1429	4.7001	2.7354	3.8884	2.1009	2.254	2.6511	0.6578	3.1663	1.862	32	52	37	35	63	12	18	18	13	47	41	52	30	34	32	10	47	33
Unigene0001781	34.8968	36.3094	25.0279	22.7552	26.5798	20.7454	21.167	14.995	15.5207	24.6969	36.949	43.1274	25.4698	24.6755	18.1658	26.0104	35.9998	39.0719	6790	8241	5686	4230	5271	3863	4376	2805	3404	4762	10679	11121	7013	7177	4228	7625	10304	13352
Unigene0001782	8.3451	6.761	7.2257	7.2951	10.8873	7.8575	8.4583	3.6247	6.3459	7.4032	9.9397	8.2344	7.258	7.9752	7.2065	7.7301	8.2289	6.6835	91	86	92	76	121	82	98	38	78	80	161	119	112	130	94	127	132	128
Unigene0001783	24.1072	17.2669	15.5892	20.6817	23.5764	17.1386	15.7398	14.4825	13.934	21.5623	16.4167	22.8626	15.7633	15.9874	19.3901	13.7495	15.2706	16.2268	2772	2316	2093	2272	2763	1886	1923	1601	1806	2457	2804	3484	2565	2748	2667	2382	2583	3277
Unigene0001784	27.433	29.6841	32.394	43.3595	40.5422	45.8832	68.6156	66.816	56.6854	54.6762	36.5088	28.0497	63.3705	91.0073	58.6437	103.407	100.559	138.831	5782	7298	7972	8731	8709	9255	15366	13539	13467	11420	11430	7835	18901	28673	14785	32837	31178	51391
Unigene0001785	1.2995	1.1043	1.3162	1.4666	1.7517	1.4051	0.8402	0.6817	0.6717	0.6613	0.8292	0.9123	0.7905	0.9827	1.2092	1.05	1.5209	1.3511	115	114	136	124	158	119	79	58	67	58	109	107	99	130	128	140	198	210
Unigene0001786	0.216	0.7035	0.4439	0.3165	0.2967	0.1805	0.4065	0.0449	0.2682	0	0.4943	0.2933	0.2442	0.3178	0.3611	0.0573	0.0881	0.0738	5	19	12	7	7	4	10	1	7	0	17	9	8	11	10	2	3	3
Unigene0001787	20.7367	26.1271	26.9239	20.5724	23.7372	26.1367	31.2792	28.5413	28.2767	31.3002	26.4165	25.1038	28.8509	30.7221	31.2423	28.2917	23.7674	30.3227	1188	1746	1801	1126	1386	1433	1904	1572	1826	1777	2248	1906	2339	2631	2141	2442	2003	3051
Unigene0001788	0.2409	0.3098	0.2064	0.1261	0.7092	0.6294	0.5669	1.0025	0.6413	0.4863	0.4866	0.9091	3.3202	2.4178	2.3165	1.1994	1.9656	0.4802	2	3	2	1	6	5	5	8	6	4	6	10	39	30	23	15	24	7
Unigene0001789	3.144	2.8925	4.2032	2.8092	4.4015	2.8044	3.5003	2.2333	2.313	2.7083	3.1749	2.3145	2.5468	1.7441	2.2117	2.9774	2.6846	2.4887	82	88	128	70	117	70	97	56	68	70	123	80	94	68	69	117	103	114
Unigene0001790	0.9758	1.0456	1.2535	0.8298	0.8377	0.8284	0.4018	1.6493	0.7033	0.9846	0.4927	0.6442	0.7326	0.4488	0.8667	0.1619	0.9121	0.9723	16	20	24	13	14	13	7	26	13	16	12	14	17	11	17	4	22	28
Unigene0001791	1.5171	1.5087	0.5197	0.9528	1.6076	0.8877	1.1423	0.5681	0.4845	0.3062	0.8171	0.7784	0.8148	0.7307	1.3697	2.3764	0.9076	1.2439	25	29	10	15	27	14	20	9	9	5	20	17	19	18	27	59	22	36
Unigene0001792	4.0961	2.9008	3.6607	2.7962	4.718	4.094	4.5256	2.5008	2.212	5.5711	3.2971	3.0908	0	0	0	0	0	0	46	38	48	30	54	44	54	27	28	62	55	46	0	0	0	0	0	0
Unigene0001793	0.9245	0.4623	0.2639	0.4838	0.9071	0.805	0.3626	0.4007	0.7519	0.7774	0.9336	0.4651	0.5444	0.7731	0.6441	0.8693	0	0.7457	12	7	4	6	12	10	5	5	11	10	18	8	10	15	10	17	0	17
Unigene0001794	0.233	0.4993	0.4988	0.1219	0.4571	0.3651	0.3289	0	0.31	0	0.3921	0.0879	0.4115	0	0	0.1546	0.3167	0.2653	2	5	5	1	4	3	3	0	3	0	5	1	5	0	0	2	4	4
Unigene0001795	21.2909	20.7814	19.7605	20.2939	21.3556	19.3471	19.8951	21.8572	21.903	19.4113	21.6991	23.5608	24.2414	26.1322	21.5753	25.1252	31.558	24.3141	4756	5415	5154	4331	4862	4136	4722	4694	5515	4297	7200	6975	7663	8726	5765	8456	10370	9539
Unigene0001796	0.3225	0.1106	0.3315	0.2701	0.2532	0.0674	0.1821	0.1342	0.5723	0.2604	0.8251	0.1947	0.4558	0.2589	0.2696	0.0856	0	0.0735	5	2	6	4	4	1	3	2	10	4	19	4	10	6	5	2	0	2
Unigene0001797	54.5337	56.2665	59.6472	76.0522	56.672	72.1521	60.7335	63.6001	66.5691	39.1819	33.1768	29.5626	40.4112	48.1309	34.2258	44.0701	43.4849	34.5488	5139	6185	6563	6847	5443	6507	6081	5762	7071	3659	4644	3692	5389	6780	3858	6257	6028	5718
Unigene0001798	13.2139	12.1215	11.2789	14.2046	12.6806	11.4188	9.6134	7.922	10.0906	5.0186	6.5837	6.1002	5.6026	7.303	4.8196	6.4391	7.7547	6.9269	1185	1268	1181	1217	1159	980	916	683	1020	446	877	725	711	979	517	870	1023	1091
Unigene0001799	30.734	35.518	38.1351	28.583	26.5885	31.224	33.0347	28.585	28.5933	39.9477	31.1356	34.5038	32.0428	32.3704	34.4325	27.9492	24.2508	26.1253	1767	2382	2560	1570	1558	1718	2018	1580	1853	2276	2659	2629	2607	2782	2368	2421	2051	2638
Unigene0001800	20.9351	22.1124	19.2602	18.8238	24.8337	19.3417	15.6751	12.4048	13.612	14.4815	16.0634	19.4107	12.4339	11.5284	12.156	15.4246	16.4843	16.8532	2426	2989	2606	2084	2933	2145	1930	1382	1778	1663	2765	2981	2039	1997	1685	2693	2810	3430
Unigene0001801	5.5148	6.9888	9.1382	6.7763	5.2933	9.5207	8.9138	10.3502	9.0406	7.3797	7.9096	7.5083	9.2343	10.5063	10.9245	10.7423	8.3943	10.3757	46	68	89	54	45	76	79	83	85	61	98	83	109	131	109	135	103	152
Unigene0001802	5.7471	5.6615	3.9914	4.3093	5.5364	3.1446	2.557	2.2607	1.3349	1.9402	2.7998	2.2708	1.7131	1.7895	1.6073	3.2736	2.8982	2.368	275	316	223	197	270	144	130	104	72	92	199	144	116	128	92	236	204	199
Unigene0001803	0.1503	0.3866	0.9012	0.5507	0.4425	0.0785	0.1415	0.6254	0.1334	0	0	0.397	0	0.1006	0	0.4988	0	0	2	6	14	7	6	1	2	8	2	0	0	7	0	2	0	10	0	0
Unigene0001804	0.4062	0.3483	1.2177	1.1339	2.9893	1.6979	1.0195	0.493	1.1412	0.4782	0.7293	0.7663	1.1961	0.2718	1.132	0.8089	1.1046	1.2721	6	6	21	16	45	24	16	7	19	7	16	15	25	6	20	18	24	33
Unigene0001805	3.5836	3.1868	2.5882	2.8482	4.1983	3.3393	2.1772	2.7956	2.942	1.8823	2.4665	2.6838	2.2016	2.366	1.6097	2.6936	3.2269	2.6495	536	556	452	407	640	478	346	402	496	279	548	532	466	529	288	607	710	696
Unigene0001806	9.8069	9.3882	9.3536	10.4205	12.0132	10.884	9.9991	8.1606	8.529	7.5122	8.1627	10.6066	9.2716	7.9522	9.8383	8.3929	9.8688	8.6719	660	737	735	670	824	701	715	528	647	501	816	946	883	800	792	851	977	1025
[truncated: 15,075 more rows]

## Sheet: Table S3
Table S3 Gene IDs, descriptions and primer sequences for the twelve genes used for qPCR verification.
[truncated: 14 more rows]

[truncated: 8 more sheets: Table S4, Table S5, Table S6, Table S7, Table S8, Table S9, Table S10, Table S11]
